# Supplementary material for: Extracting Crystal Chemistry from Amorphous Carbon Structures
Source: Chemphyschem. 2017 Mar 8;18(8):873–7. doi: 10.1002/cphc.201700151 (PMC5413819; doi:10.1002/cphc.201700151)
Supplement: Supplementary file 2 — Supplementary [file CPHC-18-873-s002.txt]

data_G1
_cell_length_a       2.51821
_cell_length_b       5.54651
_cell_length_c       8.63194
_cell_angle_alpha    90
_cell_angle_beta     90
_cell_angle_gamma    90
_chemical_formula_sum   G1

_symmetry_space_group_name_H-M    "P 1"
_symmetry_int_tables_number       1

loop_
  _symmetry_equiv_pos_as_xyz
  'x, y, z'

loop_
  _atom_site_label
  _atom_site_occupancy
  _atom_site_fract_x
  _atom_site_fract_y
  _atom_site_fract_z
  _atom_site_thermal_displace_type
  _atom_site_B_iso_or_equiv
  _atom_site_type_symbol
  C1       1.0000 0.50000  0.26639  0.65434  Biso   1.000  C
  C2       1.0000 0.00000  0.13792  0.71892  Biso   1.000  C
  C3       1.0000 0.50000  0.35290  0.48133  Biso   1.000  C
  C4       1.0000 0.50000  0.64710  0.48133  Biso   1.000  C
  C5       1.0000 0.50000  0.00000  0.24575  Biso   1.000  C
  C6       1.0000 0.00000  0.86208  0.71892  Biso   1.000  C
  C7       1.0000 0.00000  0.00000  0.34630  Biso   1.000  C
  C8       1.0000 0.50000  0.73361  0.65434  Biso   1.000  C
  C9       1.0000 0.00000  0.26632  0.39693  Biso   1.000  C
  C10      1.0000 0.00000  0.73368  0.39693  Biso   1.000  C
  C11      1.0000 0.50000  0.76639  0.15434  Biso   1.000  C
  C12      1.0000 0.00000  0.63792  0.21892  Biso   1.000  C
  C13      1.0000 0.50000  0.85290  0.98133  Biso   1.000  C
  C14      1.0000 0.50000  0.14710  0.98133  Biso   1.000  C
  C15      1.0000 0.50000  0.50000  0.74575  Biso   1.000  C
  C16      1.0000 0.00000  0.36208  0.21892  Biso   1.000  C
  C17      1.0000 0.00000  0.50000  0.84630  Biso   1.000  C
  C18      1.0000 0.50000  0.23361  0.15434  Biso   1.000  C
  C19      1.0000 0.00000  0.76632  0.89693  Biso   1.000  C
  C20      1.0000 0.00000  0.23368  0.89693  Biso   1.000  C
 
data_G2
_cell_length_a       3.77913
_cell_length_b       7.7873
_cell_length_c       2.51298
_cell_angle_alpha    90
_cell_angle_beta     90
_cell_angle_gamma    90
_chemical_formula_sum   G2

_symmetry_space_group_name_H-M    "P 1"
_symmetry_int_tables_number       1

loop_
  _symmetry_equiv_pos_as_xyz
  'x, y, z'

loop_
  _atom_site_label
  _atom_site_occupancy
  _atom_site_fract_x
  _atom_site_fract_y
  _atom_site_fract_z
  _atom_site_thermal_displace_type
  _atom_site_B_iso_or_equiv
  _atom_site_type_symbol
  C1       1.0000 0.50000  0.05553  0.75000  Biso   1.000  C
  C2       1.0000 0.79551  0.80490  0.25000  Biso   1.000  C
  C3       1.0000 0.70449  0.69510  0.75000  Biso   1.000  C
  C4       1.0000 0.20449  0.80490  0.25000  Biso   1.000  C
  C5       1.0000 0.29551  0.69510  0.75000  Biso   1.000  C
  C6       1.0000 0.50000  0.94447  0.25000  Biso   1.000  C
  C7       1.0000 -0.00000  0.55553  0.75000  Biso   1.000  C
  C8       1.0000 0.29551  0.30490  0.25000  Biso   1.000  C
  C9       1.0000 0.20449  0.19510  0.75000  Biso   1.000  C
  C10      1.0000 0.70449  0.30490  0.25000  Biso   1.000  C
  C11      1.0000 0.79551  0.19510  0.75000  Biso   1.000  C
  C12      1.0000 0.00000  0.44447  0.25000  Biso   1.000  C
 
data_G3
_cell_length_a       9.18786
_cell_length_b       2.52322
_cell_length_c       4.14617
_cell_angle_alpha    90
_cell_angle_beta     97.032
_cell_angle_gamma    90
_chemical_formula_sum   G3

_symmetry_space_group_name_H-M    "P 1"
_symmetry_int_tables_number       1

loop_
  _symmetry_equiv_pos_as_xyz
  'x, y, z'

loop_
  _atom_site_label
  _atom_site_occupancy
  _atom_site_fract_x
  _atom_site_fract_y
  _atom_site_fract_z
  _atom_site_thermal_displace_type
  _atom_site_B_iso_or_equiv
  _atom_site_type_symbol
  C1       1.0000 0.27132  0.50000  0.91464  Biso   1.000  C
  C2       1.0000 0.05821  -0.00000  0.15365  Biso   1.000  C
  C3       1.0000 0.94179  0.00000  0.84635  Biso   1.000  C
  C4       1.0000 0.94270  0.50000  0.62043  Biso   1.000  C
  C5       1.0000 0.21434  0.50000  0.55926  Biso   1.000  C
  C6       1.0000 0.22868  -0.00000  0.08536  Biso   1.000  C
  C7       1.0000 0.05730  0.50000  0.37957  Biso   1.000  C
  C8       1.0000 0.28566  0.00000  0.44074  Biso   1.000  C
  C9       1.0000 0.77132  0.00000  0.91464  Biso   1.000  C
  C10      1.0000 0.55821  0.50000  0.15365  Biso   1.000  C
  C11      1.0000 0.44179  0.50000  0.84635  Biso   1.000  C
  C12      1.0000 0.44270  0.00000  0.62043  Biso   1.000  C
  C13      1.0000 0.71434  -0.00000  0.55926  Biso   1.000  C
  C14      1.0000 0.72868  0.50000  0.08536  Biso   1.000  C
  C15      1.0000 0.55730  0.00000  0.37957  Biso   1.000  C
  C16      1.0000 0.78566  0.50000  0.44074  Biso   1.000  C
 
data_G4
_cell_length_a       2.47175
_cell_length_b       6.06686
_cell_length_c       2.46957
_cell_angle_alpha    90
_cell_angle_beta     90
_cell_angle_gamma    90
_chemical_formula_sum   G4

_symmetry_space_group_name_H-M    "P 1"
_symmetry_int_tables_number       1

loop_
  _symmetry_equiv_pos_as_xyz
  'x, y, z'

loop_
  _atom_site_label
  _atom_site_occupancy
  _atom_site_fract_x
  _atom_site_fract_y
  _atom_site_fract_z
  _atom_site_thermal_displace_type
  _atom_site_B_iso_or_equiv
  _atom_site_type_symbol
  C1       1.0000 0.00000  0.00000  0.00000  Biso   1.000  C
  C2       1.0000 0.00000  0.18153  0.50000  Biso   1.000  C
  C3       1.0000 0.50000  0.31847  0.50000  Biso   1.000  C
  C4       1.0000 0.50000  0.50000  0.00000  Biso   1.000  C
  C5       1.0000 0.50000  0.68153  0.50000  Biso   1.000  C
  C6       1.0000 0.00000  0.81847  0.50000  Biso   1.000  C
 
data_G5
_cell_length_a       3.45338
_cell_length_b       3.45338
_cell_length_c       12.5933
_cell_angle_alpha    90
_cell_angle_beta     90
_cell_angle_gamma    90
_chemical_formula_sum   G5

_symmetry_space_group_name_H-M    "P 1"
_symmetry_int_tables_number       1

loop_
  _symmetry_equiv_pos_as_xyz
  'x, y, z'

loop_
  _atom_site_label
  _atom_site_occupancy
  _atom_site_fract_x
  _atom_site_fract_y
  _atom_site_fract_z
  _atom_site_thermal_displace_type
  _atom_site_B_iso_or_equiv
  _atom_site_type_symbol
  C1       1.0000 0.15578  0.66830  0.06689  Biso   1.000  C
  C2       1.0000 0.84422  0.33170  0.06689  Biso   1.000  C
  C3       1.0000 0.50000  0.50000  0.00000  Biso   1.000  C
  C4       1.0000 0.33170  0.15578  0.93311  Biso   1.000  C
  C5       1.0000 0.66830  0.84422  0.93311  Biso   1.000  C
  C6       1.0000 0.83170  0.84422  0.81689  Biso   1.000  C
  C7       1.0000 0.00000  0.50000  0.75000  Biso   1.000  C
  C8       1.0000 0.65578  0.33170  0.68311  Biso   1.000  C
  C9       1.0000 0.16830  0.15578  0.81689  Biso   1.000  C
  C10      1.0000 0.34422  0.66830  0.68311  Biso   1.000  C
  C11      1.0000 -0.00000  0.00000  -0.00000  Biso   1.000  C
  C12      1.0000 0.50000  0.00000  0.75000  Biso   1.000  C
  C13      1.0000 0.65578  0.16830  0.56689  Biso   1.000  C
  C14      1.0000 0.34422  0.83170  0.56689  Biso   1.000  C
  C15      1.0000 -0.00000  0.00000  0.50000  Biso   1.000  C
  C16      1.0000 0.83170  0.65578  0.43311  Biso   1.000  C
  C17      1.0000 0.16830  0.34422  0.43311  Biso   1.000  C
  C18      1.0000 0.33170  0.34422  0.31689  Biso   1.000  C
  C19      1.0000 0.50000  0.00000  0.25000  Biso   1.000  C
  C20      1.0000 0.15578  0.83170  0.18311  Biso   1.000  C
  C21      1.0000 0.66830  0.65578  0.31689  Biso   1.000  C
  C22      1.0000 0.84422  0.16830  0.18311  Biso   1.000  C
  C23      1.0000 0.50000  0.50000  0.50000  Biso   1.000  C
  C24      1.0000 0.00000  0.50000  0.25000  Biso   1.000  C
 
data_G6
_cell_length_a       2.51431
_cell_length_b       10.9893
_cell_length_c       4.3303
_cell_angle_alpha    90
_cell_angle_beta     90
_cell_angle_gamma    90
_chemical_formula_sum   G6

_symmetry_space_group_name_H-M    "P 1"
_symmetry_int_tables_number       1

loop_
  _symmetry_equiv_pos_as_xyz
  'x, y, z'

loop_
  _atom_site_label
  _atom_site_occupancy
  _atom_site_fract_x
  _atom_site_fract_y
  _atom_site_fract_z
  _atom_site_thermal_displace_type
  _atom_site_B_iso_or_equiv
  _atom_site_type_symbol
  C1       1.0000 0.50000  0.00000  0.59301  Biso   1.000  C
  C2       1.0000 0.50000  0.83129  0.07104  Biso   1.000  C
  C3       1.0000 -0.00000  0.63326  0.22798  Biso   1.000  C
  C4       1.0000 0.50000  0.68867  0.07188  Biso   1.000  C
  C5       1.0000 -0.00000  0.87166  0.24567  Biso   1.000  C
  C6       1.0000 0.50000  0.62834  0.74567  Biso   1.000  C
  C7       1.0000 -0.00000  0.81133  0.57188  Biso   1.000  C
  C8       1.0000 0.50000  0.86674  0.72798  Biso   1.000  C
  C9       1.0000 0.00000  0.00000  0.38026  Biso   1.000  C
  C10      1.0000 0.00000  0.66871  0.57104  Biso   1.000  C
  C11      1.0000 0.00000  0.50000  0.09301  Biso   1.000  C
  C12      1.0000 0.00000  0.33129  0.57104  Biso   1.000  C
  C13      1.0000 0.50000  0.13326  0.72798  Biso   1.000  C
  C14      1.0000 -0.00000  0.18867  0.57188  Biso   1.000  C
  C15      1.0000 0.50000  0.37166  0.74567  Biso   1.000  C
  C16      1.0000 -0.00000  0.12834  0.24567  Biso   1.000  C
  C17      1.0000 0.50000  0.31133  0.07188  Biso   1.000  C
  C18      1.0000 -0.00000  0.36674  0.22798  Biso   1.000  C
  C19      1.0000 0.50000  0.50000  0.88026  Biso   1.000  C
  C20      1.0000 0.50000  0.16871  0.07104  Biso   1.000  C
 
data_G7
_cell_length_a       12.9737
_cell_length_b       2.49946
_cell_length_c       4.26896
_cell_angle_alpha    90
_cell_angle_beta     96.9905
_cell_angle_gamma    90
_chemical_formula_sum   G7

_symmetry_space_group_name_H-M    "P 1"
_symmetry_int_tables_number       1

loop_
  _symmetry_equiv_pos_as_xyz
  'x, y, z'

loop_
  _atom_site_label
  _atom_site_occupancy
  _atom_site_fract_x
  _atom_site_fract_y
  _atom_site_fract_z
  _atom_site_thermal_displace_type
  _atom_site_B_iso_or_equiv
  _atom_site_type_symbol
  C1       1.0000 0.05673  0.08484  0.95673  Biso   1.000  C
  C2       1.0000 0.77219  0.37737  0.42637  Biso   1.000  C
  C3       1.0000 0.11128  0.50609  0.47460  Biso   1.000  C
  C4       1.0000 0.88781  0.59689  0.89357  Biso   1.000  C
  C5       1.0000 0.88872  0.50609  0.52540  Biso   1.000  C
  C6       1.0000 0.94327  0.08484  0.04327  Biso   1.000  C
  C7       1.0000 0.23213  0.73745  0.08276  Biso   1.000  C
  C8       1.0000 0.11219  0.59689  0.10643  Biso   1.000  C
  C9       1.0000 0.05641  0.01848  0.58458  Biso   1.000  C
  C10      1.0000 0.94359  0.01848  0.41542  Biso   1.000  C
  C11      1.0000 0.76787  0.73745  0.91724  Biso   1.000  C
  C12      1.0000 0.22781  0.37737  0.57363  Biso   1.000  C
  C13      1.0000 0.55673  0.58484  0.95673  Biso   1.000  C
  C14      1.0000 0.27219  0.87737  0.42637  Biso   1.000  C
  C15      1.0000 0.61128  0.00609  0.47460  Biso   1.000  C
  C16      1.0000 0.38781  0.09689  0.89357  Biso   1.000  C
  C17      1.0000 0.38872  0.00609  0.52540  Biso   1.000  C
  C18      1.0000 0.44327  0.58484  0.04327  Biso   1.000  C
  C19      1.0000 0.73213  0.23745  0.08276  Biso   1.000  C
  C20      1.0000 0.61219  0.09689  0.10643  Biso   1.000  C
  C21      1.0000 0.55641  0.51848  0.58458  Biso   1.000  C
  C22      1.0000 0.44359  0.51848  0.41542  Biso   1.000  C
  C23      1.0000 0.26787  0.23745  0.91724  Biso   1.000  C
  C24      1.0000 0.72781  0.87737  0.57363  Biso   1.000  C
 
data_G8
_cell_length_a       2.52284
_cell_length_b       6.61197
_cell_length_c       4.21984
_cell_angle_alpha    90
_cell_angle_beta     90
_cell_angle_gamma    90
_chemical_formula_sum   G8

_symmetry_space_group_name_H-M    "P 1"
_symmetry_int_tables_number       1

loop_
  _symmetry_equiv_pos_as_xyz
  'x, y, z'

loop_
  _atom_site_label
  _atom_site_occupancy
  _atom_site_fract_x
  _atom_site_fract_y
  _atom_site_fract_z
  _atom_site_thermal_displace_type
  _atom_site_B_iso_or_equiv
  _atom_site_type_symbol
  C1       1.0000 0.50000  0.91955  0.64629  Biso   1.000  C
  C2       1.0000 0.50000  0.69254  0.77032  Biso   1.000  C
  C3       1.0000 0.50000  0.63654  0.11822  Biso   1.000  C
  C4       1.0000 0.00000  0.60083  0.61817  Biso   1.000  C
  C5       1.0000 0.50000  0.29764  0.79617  Biso   1.000  C
  C6       1.0000 0.00000  0.08045  0.14629  Biso   1.000  C
  C7       1.0000 0.00000  0.70236  0.29617  Biso   1.000  C
  C8       1.0000 0.00000  0.36346  0.61822  Biso   1.000  C
  C9       1.0000 0.50000  0.39917  0.11817  Biso   1.000  C
  C10      1.0000 0.00000  0.92320  0.42207  Biso   1.000  C
  C11      1.0000 0.50000  0.07680  0.92207  Biso   1.000  C
  C12      1.0000 0.00000  0.30746  0.27032  Biso   1.000  C
 
data_G9
_cell_length_a       2.5096
_cell_length_b       6.19063
_cell_length_c       6.19063
_cell_angle_alpha    90
_cell_angle_beta     90
_cell_angle_gamma    90
_chemical_formula_sum   G9

_symmetry_space_group_name_H-M    "P 1"
_symmetry_int_tables_number       1

loop_
  _symmetry_equiv_pos_as_xyz
  'x, y, z'

loop_
  _atom_site_label
  _atom_site_occupancy
  _atom_site_fract_x
  _atom_site_fract_y
  _atom_site_fract_z
  _atom_site_thermal_displace_type
  _atom_site_B_iso_or_equiv
  _atom_site_type_symbol
  C1       1.0000 0.50000  0.50000  0.18025  Biso   1.000  C
  C2       1.0000 0.00000  0.68025  0.50000  Biso   1.000  C
  C3       1.0000 0.50000  0.81975  0.50000  Biso   1.000  C
  C4       1.0000 0.00000  0.50000  0.31975  Biso   1.000  C
  C5       1.0000 0.50000  0.00000  0.68025  Biso   1.000  C
  C6       1.0000 0.00000  0.18025  -0.00000  Biso   1.000  C
  C7       1.0000 0.50000  0.31975  -0.00000  Biso   1.000  C
  C8       1.0000 0.00000  -0.00000  0.81975  Biso   1.000  C
  C9       1.0000 -0.00000  0.50000  0.68025  Biso   1.000  C
  C10      1.0000 0.50000  0.68025  0.00000  Biso   1.000  C
  C11      1.0000 -0.00000  0.81975  0.00000  Biso   1.000  C
  C12      1.0000 0.50000  0.50000  0.81975  Biso   1.000  C
  C13      1.0000 -0.00000  0.00000  0.18025  Biso   1.000  C
  C14      1.0000 0.50000  0.18025  0.50000  Biso   1.000  C
  C15      1.0000 0.00000  0.31975  0.50000  Biso   1.000  C
  C16      1.0000 0.50000  0.00000  0.31975  Biso   1.000  C
 
data_G11
_cell_length_a       4.25731
_cell_length_b       4.49596
_cell_length_c       4.51176
_cell_angle_alpha    103.571
_cell_angle_beta     90.0718
_cell_angle_gamma    103.645
_chemical_formula_sum   G11

_symmetry_space_group_name_H-M    "P 1"
_symmetry_int_tables_number       1

loop_
  _symmetry_equiv_pos_as_xyz
  'x, y, z'

loop_
  _atom_site_label
  _atom_site_occupancy
  _atom_site_fract_x
  _atom_site_fract_y
  _atom_site_fract_z
  _atom_site_thermal_displace_type
  _atom_site_B_iso_or_equiv
  _atom_site_type_symbol
  C1       1.0000 0.41921  0.87002  0.86832  Biso   1.000  C
  C2       1.0000 0.81408  0.56835  0.72744  Biso   1.000  C
  C3       1.0000 0.09221  0.74996  0.27403  Biso   1.000  C
  C4       1.0000 0.90779  0.25004  0.72597  Biso   1.000  C
  C5       1.0000 0.48920  0.54768  0.84684  Biso   1.000  C
  C6       1.0000 0.18592  0.43165  0.27256  Biso   1.000  C
  C7       1.0000 0.61714  0.96243  0.59313  Biso   1.000  C
  C8       1.0000 0.94443  0.16532  0.04597  Biso   1.000  C
  C9       1.0000 0.51080  0.45232  0.15316  Biso   1.000  C
  C10      1.0000 0.76532  0.68946  0.42471  Biso   1.000  C
  C11      1.0000 0.23468  0.31054  0.57529  Biso   1.000  C
  C12      1.0000 0.05557  0.83468  0.95403  Biso   1.000  C
  C13      1.0000 0.38286  0.03757  0.40687  Biso   1.000  C
  C14      1.0000 0.58079  0.12998  0.13168  Biso   1.000  C
 
data_G12
_cell_length_a       4.34221
_cell_length_b       2.52064
_cell_length_c       7.55839
_cell_angle_alpha    90
_cell_angle_beta     90.2649
_cell_angle_gamma    90
_chemical_formula_sum   G12

_symmetry_space_group_name_H-M    "P 1"
_symmetry_int_tables_number       1

loop_
  _symmetry_equiv_pos_as_xyz
  'x, y, z'

loop_
  _atom_site_label
  _atom_site_occupancy
  _atom_site_fract_x
  _atom_site_fract_y
  _atom_site_fract_z
  _atom_site_thermal_displace_type
  _atom_site_B_iso_or_equiv
  _atom_site_type_symbol
  C1       1.0000 0.75936  0.75000  0.81079  Biso   1.000  C
  C2       1.0000 0.58219  0.25000  0.53683  Biso   1.000  C
  C3       1.0000 0.41781  0.75000  0.46317  Biso   1.000  C
  C4       1.0000 0.08742  0.75000  0.72938  Biso   1.000  C
  C5       1.0000 0.10750  0.25000  0.99913  Biso   1.000  C
  C6       1.0000 0.91498  0.25000  0.46874  Biso   1.000  C
  C7       1.0000 0.89250  0.75000  0.00087  Biso   1.000  C
  C8       1.0000 0.91258  0.25000  0.27062  Biso   1.000  C
  C9       1.0000 0.41556  0.75000  0.24980  Biso   1.000  C
  C10      1.0000 0.75649  0.75000  0.19292  Biso   1.000  C
  C11      1.0000 0.08502  0.75000  0.53126  Biso   1.000  C
  C12      1.0000 0.58444  0.25000  0.75020  Biso   1.000  C
  C13      1.0000 0.24351  0.25000  0.80708  Biso   1.000  C
  C14      1.0000 0.24064  0.25000  0.18921  Biso   1.000  C
 
data_G13
_cell_length_a       3.37605
_cell_length_b       3.84593
_cell_length_c       3.99055
_cell_angle_alpha    92.0151
_cell_angle_beta     105.684
_cell_angle_gamma    95.8912
_chemical_formula_sum   G13

_symmetry_space_group_name_H-M    "P 1"
_symmetry_int_tables_number       1

loop_
  _symmetry_equiv_pos_as_xyz
  'x, y, z'

loop_
  _atom_site_label
  _atom_site_occupancy
  _atom_site_fract_x
  _atom_site_fract_y
  _atom_site_fract_z
  _atom_site_thermal_displace_type
  _atom_site_B_iso_or_equiv
  _atom_site_type_symbol
  C1       1.0000 0.46441  0.02101  0.46084  Biso   1.000  C
  C2       1.0000 0.90266  0.54397  0.38466  Biso   1.000  C
  C3       1.0000 0.07959  0.03191  0.13196  Biso   1.000  C
  C4       1.0000 0.33016  0.67554  0.62299  Biso   1.000  C
  C5       1.0000 0.65286  0.38623  0.63877  Biso   1.000  C
  C6       1.0000 0.98405  0.39474  0.02492  Biso   1.000  C
  C7       1.0000 0.70442  0.84931  0.23876  Biso   1.000  C
  C8       1.0000 0.28054  0.72850  0.97441  Biso   1.000  C
 
data_G14
_cell_length_a       15.2446
_cell_length_b       2.51614
_cell_length_c       4.33446
_cell_angle_alpha    90
_cell_angle_beta     95.3893
_cell_angle_gamma    90
_chemical_formula_sum   G14

_symmetry_space_group_name_H-M    "P 1"
_symmetry_int_tables_number       1

loop_
  _symmetry_equiv_pos_as_xyz
  'x, y, z'

loop_
  _atom_site_label
  _atom_site_occupancy
  _atom_site_fract_x
  _atom_site_fract_y
  _atom_site_fract_z
  _atom_site_thermal_displace_type
  _atom_site_B_iso_or_equiv
  _atom_site_type_symbol
  C1       1.0000 0.57223  0.50000  0.82287  Biso   1.000  C
  C2       1.0000 0.43605  0.50000  0.12158  Biso   1.000  C
  C3       1.0000 0.76448  0.50000  0.88861  Biso   1.000  C
  C4       1.0000 0.66840  0.50000  0.71911  Biso   1.000  C
  C5       1.0000 0.80323  0.00000  0.74597  Biso   1.000  C
  C6       1.0000 0.54410  0.50000  0.15645  Biso   1.000  C
  C7       1.0000 0.57462  0.00000  0.33945  Biso   1.000  C
  C8       1.0000 0.79322  0.50000  0.23940  Biso   1.000  C
  C9       1.0000 0.53341  0.00000  0.65271  Biso   1.000  C
  C10      1.0000 0.40176  0.50000  0.77765  Biso   1.000  C
  C11      1.0000 0.66867  0.00000  0.50393  Biso   1.000  C
  C12      1.0000 0.43349  0.00000  0.61925  Biso   1.000  C
  C13      1.0000 0.76306  0.00000  0.40363  Biso   1.000  C
  C14      1.0000 0.39950  0.00000  0.27385  Biso   1.000  C
  C15      1.0000 0.07223  0.00000  0.82287  Biso   1.000  C
  C16      1.0000 0.93605  0.00000  0.12158  Biso   1.000  C
  C17      1.0000 0.26448  0.00000  0.88861  Biso   1.000  C
  C18      1.0000 0.16840  0.00000  0.71911  Biso   1.000  C
  C19      1.0000 0.30323  0.50000  0.74597  Biso   1.000  C
  C20      1.0000 0.04410  0.00000  0.15645  Biso   1.000  C
  C21      1.0000 0.07462  0.50000  0.33945  Biso   1.000  C
  C22      1.0000 0.29322  0.00000  0.23940  Biso   1.000  C
  C23      1.0000 0.03341  0.50000  0.65271  Biso   1.000  C
  C24      1.0000 0.90176  0.00000  0.77765  Biso   1.000  C
  C25      1.0000 0.16867  0.50000  0.50394  Biso   1.000  C
  C26      1.0000 0.93349  0.50000  0.61925  Biso   1.000  C
  C27      1.0000 0.26306  0.50000  0.40363  Biso   1.000  C
  C28      1.0000 0.89950  0.50000  0.27385  Biso   1.000  C
 
data_G16
_cell_length_a       3.40754
_cell_length_b       8.48239
_cell_length_c       2.49589
_cell_angle_alpha    90
_cell_angle_beta     104.593
_cell_angle_gamma    90
_chemical_formula_sum   G16

_symmetry_space_group_name_H-M    "P 1"
_symmetry_int_tables_number       1

loop_
  _symmetry_equiv_pos_as_xyz
  'x, y, z'

loop_
  _atom_site_label
  _atom_site_occupancy
  _atom_site_fract_x
  _atom_site_fract_y
  _atom_site_fract_z
  _atom_site_thermal_displace_type
  _atom_site_B_iso_or_equiv
  _atom_site_type_symbol
  C1       1.0000 0.63672  0.66973  0.04003  Biso   1.000  C
  C2       1.0000 0.13672  0.83027  0.54003  Biso   1.000  C
  C3       1.0000 0.86328  0.83027  0.95997  Biso   1.000  C
  C4       1.0000 0.00000  0.55265  0.25000  Biso   1.000  C
  C5       1.0000 0.50000  0.94735  0.75000  Biso   1.000  C
  C6       1.0000 0.36328  0.66973  0.45997  Biso   1.000  C
  C7       1.0000 0.13672  0.16973  0.04003  Biso   1.000  C
  C8       1.0000 0.63672  0.33027  0.54003  Biso   1.000  C
  C9       1.0000 0.36328  0.33027  0.95997  Biso   1.000  C
  C10      1.0000 0.50000  0.05265  0.25000  Biso   1.000  C
  C11      1.0000 1.00000  0.44735  0.75000  Biso   1.000  C
  C12      1.0000 0.86328  0.16973  0.45997  Biso   1.000  C
 
data_G17
_cell_length_a       13.2497
_cell_length_b       2.52755
_cell_length_c       4.22697
_cell_angle_alpha    90
_cell_angle_beta     96.3372
_cell_angle_gamma    90
_chemical_formula_sum   G17

_symmetry_space_group_name_H-M    "P 1"
_symmetry_int_tables_number       1

loop_
  _symmetry_equiv_pos_as_xyz
  'x, y, z'

loop_
  _atom_site_label
  _atom_site_occupancy
  _atom_site_fract_x
  _atom_site_fract_y
  _atom_site_fract_z
  _atom_site_thermal_displace_type
  _atom_site_B_iso_or_equiv
  _atom_site_type_symbol
  C1       1.0000 0.34581  0.50000  0.93511  Biso   1.000  C
  C2       1.0000 0.31776  0.50000  0.27360  Biso   1.000  C
  C3       1.0000 0.53971  0.50000  0.15152  Biso   1.000  C
  C4       1.0000 0.53899  0.00000  0.37513  Biso   1.000  C
  C5       1.0000 0.68224  0.50000  0.72640  Biso   1.000  C
  C6       1.0000 0.29982  0.00000  0.76700  Biso   1.000  C
  C7       1.0000 0.64980  -0.00000  0.53730  Biso   1.000  C
  C8       1.0000 0.46101  -0.00000  0.62487  Biso   1.000  C
  C9       1.0000 0.35020  0.00000  0.46270  Biso   1.000  C
  C10      1.0000 0.65419  0.50000  0.06489  Biso   1.000  C
  C11      1.0000 0.70018  -0.00000  0.23300  Biso   1.000  C
  C12      1.0000 0.46029  0.50000  0.84848  Biso   1.000  C
  C13      1.0000 0.84581  -0.00000  0.93511  Biso   1.000  C
  C14      1.0000 0.81776  -0.00000  0.27360  Biso   1.000  C
  C15      1.0000 0.03971  0.00000  0.15152  Biso   1.000  C
  C16      1.0000 0.03899  0.50000  0.37513  Biso   1.000  C
  C17      1.0000 0.18224  0.00000  0.72640  Biso   1.000  C
  C18      1.0000 0.79982  0.50000  0.76700  Biso   1.000  C
  C19      1.0000 0.14980  0.50000  0.53730  Biso   1.000  C
  C20      1.0000 0.96101  0.50000  0.62487  Biso   1.000  C
  C21      1.0000 0.85020  0.50000  0.46270  Biso   1.000  C
  C22      1.0000 0.15419  0.00000  0.06489  Biso   1.000  C
  C23      1.0000 0.20018  0.50000  0.23300  Biso   1.000  C
  C24      1.0000 0.96029  -0.00000  0.84848  Biso   1.000  C
 
data_G18
_cell_length_a       3.57061
_cell_length_b       3.57061
_cell_length_c       3.57061
_cell_angle_alpha    90
_cell_angle_beta     90
_cell_angle_gamma    90
_chemical_formula_sum   G18

_symmetry_space_group_name_H-M    "P 1"
_symmetry_int_tables_number       1

loop_
  _symmetry_equiv_pos_as_xyz
  'x, y, z'

loop_
  _atom_site_label
  _atom_site_occupancy
  _atom_site_fract_x
  _atom_site_fract_y
  _atom_site_fract_z
  _atom_site_thermal_displace_type
  _atom_site_B_iso_or_equiv
  _atom_site_type_symbol
  C1       1.0000 0.25000  0.25000  0.25000  Biso   1.000  C
  C2       1.0000 0.00000  0.00000  0.00000  Biso   1.000  C
  C3       1.0000 0.25000  0.75000  0.75000  Biso   1.000  C
  C4       1.0000 0.00000  0.50000  0.50000  Biso   1.000  C
  C5       1.0000 0.75000  0.25000  0.75000  Biso   1.000  C
  C6       1.0000 0.50000  0.00000  0.50000  Biso   1.000  C
  C7       1.0000 0.75000  0.75000  0.25000  Biso   1.000  C
  C8       1.0000 0.50000  0.50000  0.00000  Biso   1.000  C
 
data_G20
_cell_length_a       2.48969
_cell_length_b       4.33004
_cell_length_c       4.4715
_cell_angle_alpha    73.3296
_cell_angle_beta     89.6352
_cell_angle_gamma    88.9451
_chemical_formula_sum   G20

_symmetry_space_group_name_H-M    "P 1"
_symmetry_int_tables_number       1

loop_
  _symmetry_equiv_pos_as_xyz
  'x, y, z'

loop_
  _atom_site_label
  _atom_site_occupancy
  _atom_site_fract_x
  _atom_site_fract_y
  _atom_site_fract_z
  _atom_site_thermal_displace_type
  _atom_site_B_iso_or_equiv
  _atom_site_type_symbol
  C1       1.0000 0.73258  0.90713  0.58280  Biso   1.000  C
  C2       1.0000 0.08638  0.63960  0.06746  Biso   1.000  C
  C3       1.0000 0.91362  0.36040  0.93254  Biso   1.000  C
  C4       1.0000 0.26741  0.09287  0.41720  Biso   1.000  C
  C5       1.0000 0.76366  0.54210  0.58214  Biso   1.000  C
  C6       1.0000 0.41784  0.15084  0.05126  Biso   1.000  C
  C7       1.0000 0.23634  0.45790  0.41786  Biso   1.000  C
  C8       1.0000 0.58216  0.84916  0.94874  Biso   1.000  C
 
data_G21
_cell_length_a       4.34105
_cell_length_b       2.52064
_cell_length_c       5.65446
_cell_angle_alpha    90
_cell_angle_beta     105.01
_cell_angle_gamma    90
_chemical_formula_sum   G21

_symmetry_space_group_name_H-M    "P 1"
_symmetry_int_tables_number       1

loop_
  _symmetry_equiv_pos_as_xyz
  'x, y, z'

loop_
  _atom_site_label
  _atom_site_occupancy
  _atom_site_fract_x
  _atom_site_fract_y
  _atom_site_fract_z
  _atom_site_thermal_displace_type
  _atom_site_B_iso_or_equiv
  _atom_site_type_symbol
  C1       1.0000 0.82877  0.25000  0.76964  Biso   1.000  C
  C2       1.0000 0.80465  0.75000  0.16282  Biso   1.000  C
  C3       1.0000 0.60701  0.25000  0.50322  Biso   1.000  C
  C4       1.0000 0.39299  0.75000  0.49678  Biso   1.000  C
  C5       1.0000 0.19535  0.25000  0.83718  Biso   1.000  C
  C6       1.0000 0.70925  0.75000  0.87975  Biso   1.000  C
  C7       1.0000 0.34239  0.75000  0.75615  Biso   1.000  C
  C8       1.0000 0.17123  0.75000  0.23036  Biso   1.000  C
  C9       1.0000 0.65761  0.25000  0.24385  Biso   1.000  C
  C10      1.0000 0.29075  0.25000  0.12024  Biso   1.000  C
 
data_G22
_cell_length_a       2.51743
_cell_length_b       3.94085
_cell_length_c       12.1852
_cell_angle_alpha    90
_cell_angle_beta     90
_cell_angle_gamma    90
_chemical_formula_sum   G22

_symmetry_space_group_name_H-M    "P 1"
_symmetry_int_tables_number       1

loop_
  _symmetry_equiv_pos_as_xyz
  'x, y, z'

loop_
  _atom_site_label
  _atom_site_occupancy
  _atom_site_fract_x
  _atom_site_fract_y
  _atom_site_fract_z
  _atom_site_thermal_displace_type
  _atom_site_B_iso_or_equiv
  _atom_site_type_symbol
  C1       1.0000 0.50000  0.44055  0.55905  Biso   1.000  C
  C2       1.0000 0.50000  0.54746  0.87578  Biso   1.000  C
  C3       1.0000 0.50000  0.25000  0.78525  Biso   1.000  C
  C4       1.0000 0.00000  0.95254  0.62422  Biso   1.000  C
  C5       1.0000 0.50000  0.95254  0.87578  Biso   1.000  C
  C6       1.0000 0.00000  0.05945  0.94095  Biso   1.000  C
  C7       1.0000 0.00000  0.44055  0.94095  Biso   1.000  C
  C8       1.0000 0.00000  0.25000  0.71475  Biso   1.000  C
  C9       1.0000 0.50000  0.05945  0.55905  Biso   1.000  C
  C10      1.0000 0.00000  0.54746  0.62422  Biso   1.000  C
  C11      1.0000 0.00000  0.94055  0.05905  Biso   1.000  C
  C12      1.0000 0.00000  0.04746  0.37578  Biso   1.000  C
  C13      1.0000 0.00000  0.75000  0.28525  Biso   1.000  C
  C14      1.0000 0.50000  0.45254  0.12422  Biso   1.000  C
  C15      1.0000 0.00000  0.45254  0.37578  Biso   1.000  C
  C16      1.0000 0.50000  0.55945  0.44095  Biso   1.000  C
  C17      1.0000 0.50000  0.94055  0.44095  Biso   1.000  C
  C18      1.0000 0.50000  0.75000  0.21475  Biso   1.000  C
  C19      1.0000 0.00000  0.55945  0.05905  Biso   1.000  C
  C20      1.0000 0.50000  0.04746  0.12422  Biso   1.000  C
 
data_G23
_cell_length_a       5.53293
_cell_length_b       6.63682
_cell_length_c       2.49618
_cell_angle_alpha    90
_cell_angle_beta     90
_cell_angle_gamma    90
_chemical_formula_sum   G23

_symmetry_space_group_name_H-M    "P 1"
_symmetry_int_tables_number       1

loop_
  _symmetry_equiv_pos_as_xyz
  'x, y, z'

loop_
  _atom_site_label
  _atom_site_occupancy
  _atom_site_fract_x
  _atom_site_fract_y
  _atom_site_fract_z
  _atom_site_thermal_displace_type
  _atom_site_B_iso_or_equiv
  _atom_site_type_symbol
  C1       1.0000 0.41838  0.50000  0.50000  Biso   1.000  C
  C2       1.0000 0.50000  0.06791  0.75000  Biso   1.000  C
  C3       1.0000 0.73688  0.18318  0.63091  Biso   1.000  C
  C4       1.0000 0.76312  0.31682  0.13091  Biso   1.000  C
  C5       1.0000 0.23688  0.31682  0.36909  Biso   1.000  C
  C6       1.0000 0.00000  0.43210  0.25000  Biso   1.000  C
  C7       1.0000 0.76312  0.68318  0.86909  Biso   1.000  C
  C8       1.0000 0.58162  0.50000  0.00000  Biso   1.000  C
  C9       1.0000 0.91838  -0.00000  0.50000  Biso   1.000  C
  C10      1.0000 0.00000  0.56790  0.75000  Biso   1.000  C
  C11      1.0000 0.23688  0.68318  0.63091  Biso   1.000  C
  C12      1.0000 0.26312  0.81682  0.13091  Biso   1.000  C
  C13      1.0000 0.73688  0.81682  0.36909  Biso   1.000  C
  C14      1.0000 0.50000  0.93209  0.25000  Biso   1.000  C
  C15      1.0000 0.26312  0.18318  0.86909  Biso   1.000  C
  C16      1.0000 0.08162  0.00000  0.00000  Biso   1.000  C
 
data_G24
_cell_length_a       3.46238
_cell_length_b       8.35826
_cell_length_c       4.87022
_cell_angle_alpha    90
_cell_angle_beta     90
_cell_angle_gamma    90
_chemical_formula_sum   G24

_symmetry_space_group_name_H-M    "P 1"
_symmetry_int_tables_number       1

loop_
  _symmetry_equiv_pos_as_xyz
  'x, y, z'

loop_
  _atom_site_label
  _atom_site_occupancy
  _atom_site_fract_x
  _atom_site_fract_y
  _atom_site_fract_z
  _atom_site_thermal_displace_type
  _atom_site_B_iso_or_equiv
  _atom_site_type_symbol
  C1       1.0000 0.08907  0.14654  0.60685  Biso   1.000  C
  C2       1.0000 0.00000  0.58315  0.25000  Biso   1.000  C
  C3       1.0000 0.00000  0.41685  0.75000  Biso   1.000  C
  C4       1.0000 0.18672  0.50000  -0.00000  Biso   1.000  C
  C5       1.0000 0.16240  0.19850  0.13962  Biso   1.000  C
  C6       1.0000 0.81328  0.50000  0.50000  Biso   1.000  C
  C7       1.0000 0.83760  0.19850  0.36038  Biso   1.000  C
  C8       1.0000 0.91093  0.14654  0.89315  Biso   1.000  C
  C9       1.0000 0.58907  0.35346  0.39315  Biso   1.000  C
  C10      1.0000 0.33760  0.30150  0.63962  Biso   1.000  C
  C11      1.0000 0.41093  0.35346  0.10685  Biso   1.000  C
  C12      1.0000 0.66240  0.30150  0.86038  Biso   1.000  C
  C13      1.0000 0.58907  0.64654  0.60685  Biso   1.000  C
  C14      1.0000 0.50000  0.08315  0.25000  Biso   1.000  C
  C15      1.0000 0.50000  0.91685  0.75000  Biso   1.000  C
  C16      1.0000 0.68672  0.00000  0.00000  Biso   1.000  C
  C17      1.0000 0.66240  0.69850  0.13962  Biso   1.000  C
  C18      1.0000 0.31328  0.00000  0.50000  Biso   1.000  C
  C19      1.0000 0.33760  0.69850  0.36038  Biso   1.000  C
  C20      1.0000 0.41093  0.64654  0.89315  Biso   1.000  C
  C21      1.0000 0.08907  0.85346  0.39315  Biso   1.000  C
  C22      1.0000 0.83760  0.80150  0.63962  Biso   1.000  C
  C23      1.0000 0.91093  0.85346  0.10685  Biso   1.000  C
  C24      1.0000 0.16240  0.80150  0.86038  Biso   1.000  C
 
data_G25
_cell_length_a       5.56819
_cell_length_b       5.56819
_cell_length_c       5.51274
_cell_angle_alpha    90
_cell_angle_beta     90
_cell_angle_gamma    90
_chemical_formula_sum   G25

_symmetry_space_group_name_H-M    "P 1"
_symmetry_int_tables_number       1

loop_
  _symmetry_equiv_pos_as_xyz
  'x, y, z'

loop_
  _atom_site_label
  _atom_site_occupancy
  _atom_site_fract_x
  _atom_site_fract_y
  _atom_site_fract_z
  _atom_site_thermal_displace_type
  _atom_site_B_iso_or_equiv
  _atom_site_type_symbol
  C1       1.0000 0.77075  0.37776  0.87754  Biso   1.000  C
  C2       1.0000 0.74840  0.48108  0.62294  Biso   1.000  C
  C3       1.0000 0.50000  -0.00000  0.75000  Biso   1.000  C
  C4       1.0000 0.81940  0.59579  0.04909  Biso   1.000  C
  C5       1.0000 0.72925  0.12224  0.37754  Biso   1.000  C
  C6       1.0000 0.75160  0.01892  0.12294  Biso   1.000  C
  C7       1.0000 0.51892  0.74840  0.37706  Biso   1.000  C
  C8       1.0000 0.90421  0.31940  0.45091  Biso   1.000  C
  C9       1.0000 0.98108  0.75160  0.87706  Biso   1.000  C
  C10      1.0000 0.50000  0.50000  0.50000  Biso   1.000  C
  C11      1.0000 0.87776  0.72925  0.62246  Biso   1.000  C
  C12      1.0000 0.09579  0.68060  0.45091  Biso   1.000  C
  C13      1.0000 0.12224  0.27075  0.62246  Biso   1.000  C
  C14      1.0000 0.68060  0.90421  0.54909  Biso   1.000  C
  C15      1.0000 0.27075  0.87776  0.37754  Biso   1.000  C
  C16      1.0000 0.24840  0.98108  0.12294  Biso   1.000  C
  C17      1.0000 0.00000  0.50000  0.25000  Biso   1.000  C
  C18      1.0000 0.31940  0.09579  0.54909  Biso   1.000  C
  C19      1.0000 0.22925  0.62224  0.87754  Biso   1.000  C
  C20      1.0000 0.25160  0.51892  0.62294  Biso   1.000  C
  C21      1.0000 0.01892  0.24840  0.87706  Biso   1.000  C
  C22      1.0000 0.40421  0.81940  0.95091  Biso   1.000  C
  C23      1.0000 0.48108  0.25160  0.37706  Biso   1.000  C
  C24      1.0000 0.00000  0.00000  0.00000  Biso   1.000  C
  C25      1.0000 0.37776  0.22925  0.12246  Biso   1.000  C
  C26      1.0000 0.59579  0.18060  0.95091  Biso   1.000  C
  C27      1.0000 0.62224  0.77075  0.12246  Biso   1.000  C
  C28      1.0000 0.18060  0.40421  0.04909  Biso   1.000  C
 
data_G26
_cell_length_a       3.79699
_cell_length_b       5.796
_cell_length_c       3.76218
_cell_angle_alpha    90
_cell_angle_beta     113.039
_cell_angle_gamma    90
_chemical_formula_sum   G26

_symmetry_space_group_name_H-M    "P 1"
_symmetry_int_tables_number       1

loop_
  _symmetry_equiv_pos_as_xyz
  'x, y, z'

loop_
  _atom_site_label
  _atom_site_occupancy
  _atom_site_fract_x
  _atom_site_fract_y
  _atom_site_fract_z
  _atom_site_thermal_displace_type
  _atom_site_B_iso_or_equiv
  _atom_site_type_symbol
  C1       1.0000 0.92606  0.62064  0.40978  Biso   1.000  C
  C2       1.0000 0.50000  0.70510  0.25000  Biso   1.000  C
  C3       1.0000 0.07394  0.37936  0.59022  Biso   1.000  C
  C4       1.0000 1.00000  0.79490  0.75000  Biso   1.000  C
  C5       1.0000 0.07394  0.62064  0.09022  Biso   1.000  C
  C6       1.0000 0.92606  0.37936  0.90978  Biso   1.000  C
  C7       1.0000 0.42606  0.12064  0.40978  Biso   1.000  C
  C8       1.0000 1.00000  0.20510  0.25000  Biso   1.000  C
  C9       1.0000 0.57394  0.87936  0.59022  Biso   1.000  C
  C10      1.0000 0.50000  0.29490  0.75000  Biso   1.000  C
  C11      1.0000 0.57394  0.12064  0.09022  Biso   1.000  C
  C12      1.0000 0.42606  0.87936  0.90978  Biso   1.000  C
 
data_G27
_cell_length_a       3.45073
_cell_length_b       4.83844
_cell_length_c       7.09142
_cell_angle_alpha    90
_cell_angle_beta     90
_cell_angle_gamma    90
_chemical_formula_sum   G27

_symmetry_space_group_name_H-M    "P 1"
_symmetry_int_tables_number       1

loop_
  _symmetry_equiv_pos_as_xyz
  'x, y, z'

loop_
  _atom_site_label
  _atom_site_occupancy
  _atom_site_fract_x
  _atom_site_fract_y
  _atom_site_fract_z
  _atom_site_thermal_displace_type
  _atom_site_B_iso_or_equiv
  _atom_site_type_symbol
  C1       1.0000 0.71877  0.00000  0.25000  Biso   1.000  C
  C2       1.0000 0.07609  0.60443  0.07592  Biso   1.000  C
  C3       1.0000 0.57609  0.89557  0.92408  Biso   1.000  C
  C4       1.0000 0.78123  0.00000  0.75000  Biso   1.000  C
  C5       1.0000 0.92391  0.89557  0.07592  Biso   1.000  C
  C6       1.0000 0.50000  0.25000  0.14724  Biso   1.000  C
  C7       1.0000 0.50000  0.75000  0.35276  Biso   1.000  C
  C8       1.0000 0.25000  0.08592  0.00000  Biso   1.000  C
  C9       1.0000 0.42391  0.60443  0.92408  Biso   1.000  C
  C10      1.0000 0.25000  0.91408  0.50000  Biso   1.000  C
  C11      1.0000 0.21877  0.50000  0.75000  Biso   1.000  C
  C12      1.0000 0.57609  0.10443  0.57592  Biso   1.000  C
  C13      1.0000 0.07609  0.39557  0.42408  Biso   1.000  C
  C14      1.0000 0.28123  0.50000  0.25000  Biso   1.000  C
  C15      1.0000 0.42391  0.39557  0.57592  Biso   1.000  C
  C16      1.0000 0.00000  0.75000  0.64724  Biso   1.000  C
  C17      1.0000 0.00000  0.25000  0.85276  Biso   1.000  C
  C18      1.0000 0.75000  0.58592  0.50000  Biso   1.000  C
  C19      1.0000 0.92391  0.10443  0.42408  Biso   1.000  C
  C20      1.0000 0.75000  0.41408  0.00000  Biso   1.000  C
 
data_G28
_cell_length_a       2.53017
_cell_length_b       6.83384
_cell_length_c       8.50995
_cell_angle_alpha    90
_cell_angle_beta     90
_cell_angle_gamma    90
_chemical_formula_sum   G28

_symmetry_space_group_name_H-M    "P 1"
_symmetry_int_tables_number       1

loop_
  _symmetry_equiv_pos_as_xyz
  'x, y, z'

loop_
  _atom_site_label
  _atom_site_occupancy
  _atom_site_fract_x
  _atom_site_fract_y
  _atom_site_fract_z
  _atom_site_thermal_displace_type
  _atom_site_B_iso_or_equiv
  _atom_site_type_symbol
  C1       1.0000 0.50000  0.00000  0.30306  Biso   1.000  C
  C2       1.0000 0.50000  0.31462  0.09349  Biso   1.000  C
  C3       1.0000 0.50000  0.31462  0.90651  Biso   1.000  C
  C4       1.0000 -0.00000  0.18538  0.09349  Biso   1.000  C
  C5       1.0000 0.00000  -0.00000  0.19694  Biso   1.000  C
  C6       1.0000 -0.00000  0.18538  0.90651  Biso   1.000  C
  C7       1.0000 0.50000  0.50000  0.80306  Biso   1.000  C
  C8       1.0000 0.50000  0.81462  0.59349  Biso   1.000  C
  C9       1.0000 0.50000  0.81462  0.40651  Biso   1.000  C
  C10      1.0000 0.00000  0.68538  0.59349  Biso   1.000  C
  C11      1.0000 0.00000  0.50000  0.69694  Biso   1.000  C
  C12      1.0000 0.00000  0.68538  0.40651  Biso   1.000  C
  C13      1.0000 -0.00000  0.00000  0.80306  Biso   1.000  C
  C14      1.0000 -0.00000  0.31462  0.59349  Biso   1.000  C
  C15      1.0000 0.00000  0.31462  0.40651  Biso   1.000  C
  C16      1.0000 0.50000  0.18538  0.59349  Biso   1.000  C
  C17      1.0000 0.50000  0.00000  0.69694  Biso   1.000  C
  C18      1.0000 0.50000  0.18538  0.40651  Biso   1.000  C
  C19      1.0000 0.00000  0.50000  0.30306  Biso   1.000  C
  C20      1.0000 0.00000  0.81462  0.09349  Biso   1.000  C
  C21      1.0000 0.00000  0.81462  0.90651  Biso   1.000  C
  C22      1.0000 0.50000  0.68538  0.09349  Biso   1.000  C
  C23      1.0000 0.50000  0.50000  0.19694  Biso   1.000  C
  C24      1.0000 0.50000  0.68538  0.90651  Biso   1.000  C
 
data_G30
_cell_length_a       3.57075
_cell_length_b       3.57086
_cell_length_c       3.37623
_cell_angle_alpha    90
_cell_angle_beta     90
_cell_angle_gamma    120.003
_chemical_formula_sum   G30

_symmetry_space_group_name_H-M    "P 1"
_symmetry_int_tables_number       1

loop_
  _symmetry_equiv_pos_as_xyz
  'x, y, z'

loop_
  _atom_site_label
  _atom_site_occupancy
  _atom_site_fract_x
  _atom_site_fract_y
  _atom_site_fract_z
  _atom_site_thermal_displace_type
  _atom_site_B_iso_or_equiv
  _atom_site_type_symbol
  C1       1.0000 0.23259  0.76742  0.41668  Biso   1.000  C
  C2       1.0000 0.23257  0.46513  0.74998  Biso   1.000  C
  C3       1.0000 0.46512  0.23255  0.58334  Biso   1.000  C
  C4       1.0000 0.76741  0.23258  0.91668  Biso   1.000  C
  C5       1.0000 0.76743  0.53487  0.24998  Biso   1.000  C
  C6       1.0000 0.53488  0.76745  0.08334  Biso   1.000  C
 
data_G31
_cell_length_a       4.01551
_cell_length_b       2.52587
_cell_length_c       6.03823
_cell_angle_alpha    90
_cell_angle_beta     104.444
_cell_angle_gamma    90
_chemical_formula_sum   G31

_symmetry_space_group_name_H-M    "P 1"
_symmetry_int_tables_number       1

loop_
  _symmetry_equiv_pos_as_xyz
  'x, y, z'

loop_
  _atom_site_label
  _atom_site_occupancy
  _atom_site_fract_x
  _atom_site_fract_y
  _atom_site_fract_z
  _atom_site_thermal_displace_type
  _atom_site_B_iso_or_equiv
  _atom_site_type_symbol
  C1       1.0000 0.90916  0.25000  0.94391  Biso   1.000  C
  C2       1.0000 0.38240  0.75000  0.50268  Biso   1.000  C
  C3       1.0000 0.95466  0.25000  0.69878  Biso   1.000  C
  C4       1.0000 0.19317  0.75000  0.70434  Biso   1.000  C
  C5       1.0000 0.80683  0.25000  0.29566  Biso   1.000  C
  C6       1.0000 0.39829  0.75000  0.96560  Biso   1.000  C
  C7       1.0000 0.60171  0.25000  0.03440  Biso   1.000  C
  C8       1.0000 0.61760  0.25000  0.49732  Biso   1.000  C
  C9       1.0000 0.04534  0.75000  0.30122  Biso   1.000  C
  C10      1.0000 0.09084  0.75000  0.05609  Biso   1.000  C
 
data_G35
_cell_length_a       3.34655
_cell_length_b       4.24841
_cell_length_c       4.73933
_cell_angle_alpha    82.3076
_cell_angle_beta     74.9391
_cell_angle_gamma    72.6849
_chemical_formula_sum   G35

_symmetry_space_group_name_H-M    "P 1"
_symmetry_int_tables_number       1

loop_
  _symmetry_equiv_pos_as_xyz
  'x, y, z'

loop_
  _atom_site_label
  _atom_site_occupancy
  _atom_site_fract_x
  _atom_site_fract_y
  _atom_site_fract_z
  _atom_site_thermal_displace_type
  _atom_site_B_iso_or_equiv
  _atom_site_type_symbol
  C1       1.0000 0.90519  0.21480  0.19649  Biso   1.000  C
  C2       1.0000 0.35337  0.95331  0.13760  Biso   1.000  C
  C3       1.0000 0.50132  0.09760  0.36054  Biso   1.000  C
  C4       1.0000 0.49868  0.90240  0.63946  Biso   1.000  C
  C5       1.0000 0.70599  0.37479  0.92166  Biso   1.000  C
  C6       1.0000 0.29401  0.62521  0.07834  Biso   1.000  C
  C7       1.0000 0.64663  0.04669  0.86240  Biso   1.000  C
  C8       1.0000 0.89398  0.58292  0.64911  Biso   1.000  C
  C9       1.0000 0.10602  0.41708  0.35089  Biso   1.000  C
  C10      1.0000 0.09481  0.78520  0.80351  Biso   1.000  C
 
data_G39
_cell_length_a       3.44814
_cell_length_b       13.664
_cell_length_c       2.50482
_cell_angle_alpha    90
_cell_angle_beta     98.7346
_cell_angle_gamma    90
_chemical_formula_sum   G39

_symmetry_space_group_name_H-M    "P 1"
_symmetry_int_tables_number       1

loop_
  _symmetry_equiv_pos_as_xyz
  'x, y, z'

loop_
  _atom_site_label
  _atom_site_occupancy
  _atom_site_fract_x
  _atom_site_fract_y
  _atom_site_fract_z
  _atom_site_thermal_displace_type
  _atom_site_B_iso_or_equiv
  _atom_site_type_symbol
  C1       1.0000 0.50000  0.96733  0.25000  Biso   1.000  C
  C2       1.0000 0.13397  0.10680  0.53592  Biso   1.000  C
  C3       1.0000 0.63062  0.20323  0.00549  Biso   1.000  C
  C4       1.0000 0.63062  0.79677  0.50549  Biso   1.000  C
  C5       1.0000 0.13397  0.89320  0.03592  Biso   1.000  C
  C6       1.0000 0.86603  0.89320  0.46408  Biso   1.000  C
  C7       1.0000 0.36938  0.79677  0.99451  Biso   1.000  C
  C8       1.0000 0.36938  0.20323  0.49451  Biso   1.000  C
  C9       1.0000 0.86603  0.10680  0.96408  Biso   1.000  C
  C10      1.0000 0.50000  0.03267  0.75000  Biso   1.000  C
  C11      1.0000 1.00000  0.46733  0.25000  Biso   1.000  C
  C12      1.0000 0.63397  0.60680  0.53592  Biso   1.000  C
  C13      1.0000 0.13062  0.70323  0.00549  Biso   1.000  C
  C14      1.0000 0.13062  0.29677  0.50549  Biso   1.000  C
  C15      1.0000 0.63397  0.39320  0.03592  Biso   1.000  C
  C16      1.0000 0.36603  0.39320  0.46408  Biso   1.000  C
  C17      1.0000 0.86938  0.29677  0.99451  Biso   1.000  C
  C18      1.0000 0.86938  0.70323  0.49451  Biso   1.000  C
  C19      1.0000 0.36603  0.60680  0.96408  Biso   1.000  C
  C20      1.0000 0.00000  0.53267  0.75000  Biso   1.000  C
 
data_G40
_cell_length_a       3.48201
_cell_length_b       4.53058
_cell_length_c       4.94675
_cell_angle_alpha    96.3273
_cell_angle_beta     97.672
_cell_angle_gamma    113.438
_chemical_formula_sum   G40

_symmetry_space_group_name_H-M    "P 1"
_symmetry_int_tables_number       1

loop_
  _symmetry_equiv_pos_as_xyz
  'x, y, z'

loop_
  _atom_site_label
  _atom_site_occupancy
  _atom_site_fract_x
  _atom_site_fract_y
  _atom_site_fract_z
  _atom_site_thermal_displace_type
  _atom_site_B_iso_or_equiv
  _atom_site_type_symbol
  C1       1.0000 0.95834  0.20737  0.78341  Biso   1.000  C
  C2       1.0000 0.02947  0.88347  0.71898  Biso   1.000  C
  C3       1.0000 0.45871  0.36365  0.38373  Biso   1.000  C
  C4       1.0000 0.31054  0.84419  0.50323  Biso   1.000  C
  C5       1.0000 0.97053  0.11653  0.28102  Biso   1.000  C
  C6       1.0000 0.68946  0.15581  0.49677  Biso   1.000  C
  C7       1.0000 0.54129  0.63635  0.61627  Biso   1.000  C
  C8       1.0000 0.27861  0.83740  0.97305  Biso   1.000  C
  C9       1.0000 0.35782  0.52872  0.87808  Biso   1.000  C
  C10      1.0000 0.72139  0.16260  0.02695  Biso   1.000  C
  C11      1.0000 0.64218  0.47128  0.12192  Biso   1.000  C
  C12      1.0000 0.04166  0.79263  0.21659  Biso   1.000  C
 
data_G45
_cell_length_a       3.42618
_cell_length_b       3.42618
_cell_length_c       6.08573
_cell_angle_alpha    90
_cell_angle_beta     90
_cell_angle_gamma    90
_chemical_formula_sum   G45

_symmetry_space_group_name_H-M    "P 1"
_symmetry_int_tables_number       1

loop_
  _symmetry_equiv_pos_as_xyz
  'x, y, z'

loop_
  _atom_site_label
  _atom_site_occupancy
  _atom_site_fract_x
  _atom_site_fract_y
  _atom_site_fract_z
  _atom_site_thermal_displace_type
  _atom_site_B_iso_or_equiv
  _atom_site_type_symbol
  C1       1.0000 0.66821  0.16821  0.64027  Biso   1.000  C
  C2       1.0000 0.00000  -0.00000  0.50000  Biso   1.000  C
  C3       1.0000 0.83179  0.66821  0.35973  Biso   1.000  C
  C4       1.0000 0.50000  0.50000  0.50000  Biso   1.000  C
  C5       1.0000 0.66821  0.83179  0.14027  Biso   1.000  C
  C6       1.0000 0.33179  0.83179  0.64027  Biso   1.000  C
  C7       1.0000 0.50000  0.50000  0.00000  Biso   1.000  C
  C8       1.0000 0.16821  0.66821  0.85973  Biso   1.000  C
  C9       1.0000 0.00000  0.00000  0.00000  Biso   1.000  C
  C10      1.0000 0.33179  0.16821  0.14027  Biso   1.000  C
  C11      1.0000 0.16821  0.33179  0.35973  Biso   1.000  C
  C12      1.0000 0.83179  0.33179  0.85973  Biso   1.000  C
 
data_G47
_cell_length_a       3.07246
_cell_length_b       3.6552
_cell_length_c       7.99186
_cell_angle_alpha    90
_cell_angle_beta     90
_cell_angle_gamma    90
_chemical_formula_sum   G47

_symmetry_space_group_name_H-M    "P 1"
_symmetry_int_tables_number       1

loop_
  _symmetry_equiv_pos_as_xyz
  'x, y, z'

loop_
  _atom_site_label
  _atom_site_occupancy
  _atom_site_fract_x
  _atom_site_fract_y
  _atom_site_fract_z
  _atom_site_thermal_displace_type
  _atom_site_B_iso_or_equiv
  _atom_site_type_symbol
  C1       1.0000 0.00000  0.50000  0.50000  Biso   1.000  C
  C2       1.0000 0.18677  0.85926  0.14545  Biso   1.000  C
  C3       1.0000 0.81323  0.14074  0.14545  Biso   1.000  C
  C4       1.0000 0.68677  0.64074  0.35455  Biso   1.000  C
  C5       1.0000 0.31323  0.35926  0.35455  Biso   1.000  C
  C6       1.0000 0.00000  0.50000  0.21553  Biso   1.000  C
  C7       1.0000 0.50000  0.00000  0.28447  Biso   1.000  C
  C8       1.0000 0.50000  0.00000  0.00000  Biso   1.000  C
  C9       1.0000 0.68677  0.35926  0.64545  Biso   1.000  C
  C10      1.0000 0.31323  0.64074  0.64545  Biso   1.000  C
  C11      1.0000 0.18677  0.14074  0.85455  Biso   1.000  C
  C12      1.0000 0.81323  0.85926  0.85455  Biso   1.000  C
  C13      1.0000 0.50000  0.00000  0.71553  Biso   1.000  C
  C14      1.0000 0.00000  0.50000  0.78447  Biso   1.000  C
 
data_G51
_cell_length_a       3.81315
_cell_length_b       2.52179
_cell_length_c       3.90827
_cell_angle_alpha    90
_cell_angle_beta     89.9987
_cell_angle_gamma    90
_chemical_formula_sum   G51

_symmetry_space_group_name_H-M    "P 1"
_symmetry_int_tables_number       1

loop_
  _symmetry_equiv_pos_as_xyz
  'x, y, z'

loop_
  _atom_site_label
  _atom_site_occupancy
  _atom_site_fract_x
  _atom_site_fract_y
  _atom_site_fract_z
  _atom_site_thermal_displace_type
  _atom_site_B_iso_or_equiv
  _atom_site_type_symbol
  C1       1.0000 0.88488  0.25000  0.99999  Biso   1.000  C
  C2       1.0000 0.38304  0.75000  0.70497  Biso   1.000  C
  C3       1.0000 0.11512  0.75000  0.00001  Biso   1.000  C
  C4       1.0000 0.61699  0.25000  0.70496  Biso   1.000  C
  C5       1.0000 0.38301  0.75000  0.29504  Biso   1.000  C
  C6       1.0000 0.61696  0.25000  0.29503  Biso   1.000  C
 
data_G52
_cell_length_a       3.43532
_cell_length_b       3.76901
_cell_length_c       6.01981
_cell_angle_alpha    81.4587
_cell_angle_beta     87.1759
_cell_angle_gamma    76.4162
_chemical_formula_sum   G52

_symmetry_space_group_name_H-M    "P 1"
_symmetry_int_tables_number       1

loop_
  _symmetry_equiv_pos_as_xyz
  'x, y, z'

loop_
  _atom_site_label
  _atom_site_occupancy
  _atom_site_fract_x
  _atom_site_fract_y
  _atom_site_fract_z
  _atom_site_thermal_displace_type
  _atom_site_B_iso_or_equiv
  _atom_site_type_symbol
  C1       1.0000 0.71577  0.87978  0.04521  Biso   1.000  C
  C2       1.0000 0.60304  0.58014  0.65104  Biso   1.000  C
  C3       1.0000 0.61710  0.50344  0.11058  Biso   1.000  C
  C4       1.0000 0.95094  0.15536  0.13891  Biso   1.000  C
  C5       1.0000 0.04906  0.84465  0.86109  Biso   1.000  C
  C6       1.0000 0.38290  0.49656  0.88942  Biso   1.000  C
  C7       1.0000 0.28423  0.12022  0.95479  Biso   1.000  C
  C8       1.0000 0.87699  0.84579  0.63501  Biso   1.000  C
  C9       1.0000 0.12301  0.15421  0.36499  Biso   1.000  C
  C10      1.0000 0.74626  0.24936  0.51489  Biso   1.000  C
  C11      1.0000 0.25374  0.75064  0.48511  Biso   1.000  C
  C12      1.0000 0.39696  0.41986  0.34896  Biso   1.000  C
 
data_G54
_cell_length_a       8.30829
_cell_length_b       3.48087
_cell_length_c       6.18008
_cell_angle_alpha    90
_cell_angle_beta     112.984
_cell_angle_gamma    90
_chemical_formula_sum   G54

_symmetry_space_group_name_H-M    "P 1"
_symmetry_int_tables_number       1

loop_
  _symmetry_equiv_pos_as_xyz
  'x, y, z'

loop_
  _atom_site_label
  _atom_site_occupancy
  _atom_site_fract_x
  _atom_site_fract_y
  _atom_site_fract_z
  _atom_site_thermal_displace_type
  _atom_site_B_iso_or_equiv
  _atom_site_type_symbol
  C1       1.0000 0.82423  0.77017  0.90005  Biso   1.000  C
  C2       1.0000 0.67577  0.27017  0.09995  Biso   1.000  C
  C3       1.0000 0.38967  0.34574  0.29706  Biso   1.000  C
  C4       1.0000 0.61033  0.34574  0.70294  Biso   1.000  C
  C5       1.0000 0.47821  0.68437  0.20800  Biso   1.000  C
  C6       1.0000 0.37297  0.85809  0.57170  Biso   1.000  C
  C7       1.0000 0.75533  0.08178  0.35360  Biso   1.000  C
  C8       1.0000 0.50000  0.49236  0.00000  Biso   1.000  C
  C9       1.0000 0.50000  0.12033  0.50000  Biso   1.000  C
  C10      1.0000 0.83469  0.51797  0.11351  Biso   1.000  C
  C11      1.0000 0.66531  0.01797  0.88649  Biso   1.000  C
  C12      1.0000 0.52179  0.68437  0.79200  Biso   1.000  C
  C13      1.0000 0.74468  0.58178  0.64640  Biso   1.000  C
  C14      1.0000 0.62703  0.85809  0.42830  Biso   1.000  C
  C15      1.0000 0.32423  0.27017  0.90005  Biso   1.000  C
  C16      1.0000 0.17577  0.77017  0.09995  Biso   1.000  C
  C17      1.0000 0.88967  0.84574  0.29706  Biso   1.000  C
  C18      1.0000 0.11033  0.84574  0.70294  Biso   1.000  C
  C19      1.0000 0.97821  0.18437  0.20800  Biso   1.000  C
  C20      1.0000 0.87297  0.35809  0.57170  Biso   1.000  C
  C21      1.0000 0.25533  0.58178  0.35360  Biso   1.000  C
  C22      1.0000 0.00000  0.99236  0.00000  Biso   1.000  C
  C23      1.0000 0.00000  0.62033  0.50000  Biso   1.000  C
  C24      1.0000 0.33469  0.01797  0.11351  Biso   1.000  C
  C25      1.0000 0.16531  0.51797  0.88649  Biso   1.000  C
  C26      1.0000 0.02179  0.18437  0.79200  Biso   1.000  C
  C27      1.0000 0.24467  0.08178  0.64640  Biso   1.000  C
  C28      1.0000 0.12703  0.35809  0.42830  Biso   1.000  C
 
data_G58
_cell_length_a       4.27701
_cell_length_b       9.29235
_cell_length_c       3.77173
_cell_angle_alpha    90
_cell_angle_beta     90
_cell_angle_gamma    90
_chemical_formula_sum   G58

_symmetry_space_group_name_H-M    "P 1"
_symmetry_int_tables_number       1

loop_
  _symmetry_equiv_pos_as_xyz
  'x, y, z'

loop_
  _atom_site_label
  _atom_site_occupancy
  _atom_site_fract_x
  _atom_site_fract_y
  _atom_site_fract_z
  _atom_site_thermal_displace_type
  _atom_site_B_iso_or_equiv
  _atom_site_type_symbol
  C1       1.0000 0.93402  0.82252  0.70975  Biso   1.000  C
  C2       1.0000 0.06596  0.67346  0.83504  Biso   1.000  C
  C3       1.0000 0.56598  0.82252  0.70975  Biso   1.000  C
  C4       1.0000 0.93402  0.67748  0.20975  Biso   1.000  C
  C5       1.0000 0.56598  0.67748  0.20975  Biso   1.000  C
  C6       1.0000 0.43404  0.82654  0.33504  Biso   1.000  C
  C7       1.0000 0.93205  0.92532  0.04253  Biso   1.000  C
  C8       1.0000 0.56795  0.92532  0.04253  Biso   1.000  C
  C9       1.0000 0.43404  0.67346  0.83504  Biso   1.000  C
  C10      1.0000 0.06795  0.07468  0.04253  Biso   1.000  C
  C11      1.0000 0.43205  0.07468  0.04253  Biso   1.000  C
  C12      1.0000 0.06596  0.82654  0.33504  Biso   1.000  C
  C13      1.0000 0.43402  0.32252  0.20975  Biso   1.000  C
  C14      1.0000 0.56596  0.17346  0.33504  Biso   1.000  C
  C15      1.0000 0.06598  0.32252  0.20975  Biso   1.000  C
  C16      1.0000 0.43402  0.17748  0.70975  Biso   1.000  C
  C17      1.0000 0.06598  0.17748  0.70975  Biso   1.000  C
  C18      1.0000 0.93404  0.32654  0.83504  Biso   1.000  C
  C19      1.0000 0.43205  0.42532  0.54253  Biso   1.000  C
  C20      1.0000 0.06795  0.42532  0.54253  Biso   1.000  C
  C21      1.0000 0.93404  0.17346  0.33504  Biso   1.000  C
  C22      1.0000 0.56795  0.57468  0.54253  Biso   1.000  C
  C23      1.0000 0.93205  0.57468  0.54253  Biso   1.000  C
  C24      1.0000 0.56596  0.32654  0.83504  Biso   1.000  C
 
data_G59
_cell_length_a       8.69062
_cell_length_b       3.42534
_cell_length_c       6.03241
_cell_angle_alpha    90
_cell_angle_beta     113.08
_cell_angle_gamma    90
_chemical_formula_sum   G59

_symmetry_space_group_name_H-M    "P 1"
_symmetry_int_tables_number       1

loop_
  _symmetry_equiv_pos_as_xyz
  'x, y, z'

loop_
  _atom_site_label
  _atom_site_occupancy
  _atom_site_fract_x
  _atom_site_fract_y
  _atom_site_fract_z
  _atom_site_thermal_displace_type
  _atom_site_B_iso_or_equiv
  _atom_site_type_symbol
  C1       1.0000 0.63877  0.45878  0.18767  Biso   1.000  C
  C2       1.0000 0.57562  0.88664  0.49758  Biso   1.000  C
  C3       1.0000 0.78340  0.69236  0.90837  Biso   1.000  C
  C4       1.0000 0.78340  0.30764  0.40837  Biso   1.000  C
  C5       1.0000 0.63877  0.54122  0.68767  Biso   1.000  C
  C6       1.0000 0.50000  0.32793  0.75000  Biso   1.000  C
  C7       1.0000 0.71660  0.80764  0.09163  Biso   1.000  C
  C8       1.0000 0.92438  0.38664  0.00242  Biso   1.000  C
  C9       1.0000 0.86123  0.04122  0.81233  Biso   1.000  C
  C10      1.0000 0.57562  0.11336  0.99758  Biso   1.000  C
  C11      1.0000 0.71660  0.19236  0.59163  Biso   1.000  C
  C12      1.0000 0.86123  0.95878  0.31233  Biso   1.000  C
  C13      1.0000 0.92438  0.61336  0.50242  Biso   1.000  C
  C14      1.0000 0.50000  0.67207  0.25000  Biso   1.000  C
  C15      1.0000 0.13877  0.95878  0.18767  Biso   1.000  C
  C16      1.0000 0.07562  0.38664  0.49758  Biso   1.000  C
  C17      1.0000 0.28340  0.19236  0.90837  Biso   1.000  C
  C18      1.0000 0.28340  0.80764  0.40837  Biso   1.000  C
  C19      1.0000 0.13877  0.04122  0.68767  Biso   1.000  C
  C20      1.0000 0.00000  0.82793  0.75000  Biso   1.000  C
  C21      1.0000 0.21660  0.30764  0.09163  Biso   1.000  C
  C22      1.0000 0.42438  0.88664  0.00242  Biso   1.000  C
  C23      1.0000 0.36123  0.54122  0.81233  Biso   1.000  C
  C24      1.0000 0.07562  0.61336  0.99758  Biso   1.000  C
  C25      1.0000 0.21660  0.69236  0.59163  Biso   1.000  C
  C26      1.0000 0.36123  0.45878  0.31233  Biso   1.000  C
  C27      1.0000 0.42438  0.11336  0.50242  Biso   1.000  C
  C28      1.0000 1.00000  0.17207  0.25000  Biso   1.000  C
 
data_G60
_cell_length_a       3.32893
_cell_length_b       3.74709
_cell_length_c       4.78306
_cell_angle_alpha    75.2021
_cell_angle_beta     90
_cell_angle_gamma    63.6257
_chemical_formula_sum   G60

_symmetry_space_group_name_H-M    "P 1"
_symmetry_int_tables_number       1

loop_
  _symmetry_equiv_pos_as_xyz
  'x, y, z'

loop_
  _atom_site_label
  _atom_site_occupancy
  _atom_site_fract_x
  _atom_site_fract_y
  _atom_site_fract_z
  _atom_site_thermal_displace_type
  _atom_site_B_iso_or_equiv
  _atom_site_type_symbol
  C1       1.0000 0.59688  0.73739  0.19925  Biso   1.000  C
  C2       1.0000 0.34696  0.93533  0.43643  Biso   1.000  C
  C3       1.0000 0.78229  0.06465  0.06359  Biso   1.000  C
  C4       1.0000 0.16574  0.73740  0.69927  Biso   1.000  C
  C5       1.0000 0.65304  0.06467  0.56357  Biso   1.000  C
  C6       1.0000 0.21771  0.93535  0.93641  Biso   1.000  C
  C7       1.0000 0.83426  0.26260  0.30073  Biso   1.000  C
  C8       1.0000 0.40312  0.26261  0.80075  Biso   1.000  C
 
data_G61
_cell_length_a       3.44
_cell_length_b       4.5668
_cell_length_c       5.44077
_cell_angle_alpha    88.672
_cell_angle_beta     85.3173
_cell_angle_gamma    79.0419
_chemical_formula_sum   G61

_symmetry_space_group_name_H-M    "P 1"
_symmetry_int_tables_number       1

loop_
  _symmetry_equiv_pos_as_xyz
  'x, y, z'

loop_
  _atom_site_label
  _atom_site_occupancy
  _atom_site_fract_x
  _atom_site_fract_y
  _atom_site_fract_z
  _atom_site_thermal_displace_type
  _atom_site_B_iso_or_equiv
  _atom_site_type_symbol
  C1       1.0000 0.41143  0.65359  0.93690  Biso   1.000  C
  C2       1.0000 0.58857  0.34641  0.06310  Biso   1.000  C
  C3       1.0000 0.26880  0.19242  0.21467  Biso   1.000  C
  C4       1.0000 0.14441  0.91323  0.10004  Biso   1.000  C
  C5       1.0000 0.33702  0.64124  0.50831  Biso   1.000  C
  C6       1.0000 0.73120  0.80758  0.78533  Biso   1.000  C
  C7       1.0000 0.11946  0.58775  0.74858  Biso   1.000  C
  C8       1.0000 0.66298  0.35876  0.49169  Biso   1.000  C
  C9       1.0000 0.01826  0.27495  0.67908  Biso   1.000  C
  C10      1.0000 0.39240  0.14902  0.48077  Biso   1.000  C
  C11      1.0000 0.60760  0.85098  0.51923  Biso   1.000  C
  C12      1.0000 0.85559  0.08677  0.89996  Biso   1.000  C
  C13      1.0000 0.98174  0.72505  0.32092  Biso   1.000  C
  C14      1.0000 0.88054  0.41225  0.25142  Biso   1.000  C
 
data_G62
_cell_length_a       8.80631
_cell_length_b       2.52432
_cell_length_c       7.63585
_cell_angle_alpha    90
_cell_angle_beta     105.496
_cell_angle_gamma    90
_chemical_formula_sum   G62

_symmetry_space_group_name_H-M    "P 1"
_symmetry_int_tables_number       1

loop_
  _symmetry_equiv_pos_as_xyz
  'x, y, z'

loop_
  _atom_site_label
  _atom_site_occupancy
  _atom_site_fract_x
  _atom_site_fract_y
  _atom_site_fract_z
  _atom_site_thermal_displace_type
  _atom_site_B_iso_or_equiv
  _atom_site_type_symbol
  C1       1.0000 0.69703  0.50000  0.76561  Biso   1.000  C
  C2       1.0000 0.77958  0.50000  0.33849  Biso   1.000  C
  C3       1.0000 0.02866  0.00000  0.80824  Biso   1.000  C
  C4       1.0000 0.97134  0.00000  0.19176  Biso   1.000  C
  C5       1.0000 0.78208  0.50000  0.96661  Biso   1.000  C
  C6       1.0000 0.72042  0.00000  0.66151  Biso   1.000  C
  C7       1.0000 0.71792  0.00000  0.03339  Biso   1.000  C
  C8       1.0000 0.60656  0.50000  0.36934  Biso   1.000  C
  C9       1.0000 0.89344  0.00000  0.63066  Biso   1.000  C
  C10      1.0000 0.80297  -0.00000  0.23439  Biso   1.000  C
  C11      1.0000 0.91365  0.50000  0.52061  Biso   1.000  C
  C12      1.0000 0.58635  0.00000  0.47939  Biso   1.000  C
  C13      1.0000 0.04621  0.50000  0.93146  Biso   1.000  C
  C14      1.0000 0.95379  0.50000  0.06854  Biso   1.000  C
  C15      1.0000 0.19703  0.00000  0.76561  Biso   1.000  C
  C16      1.0000 0.27958  -0.00000  0.33849  Biso   1.000  C
  C17      1.0000 0.52866  0.50000  0.80824  Biso   1.000  C
  C18      1.0000 0.47134  0.50000  0.19176  Biso   1.000  C
  C19      1.0000 0.28208  0.00000  0.96661  Biso   1.000  C
  C20      1.0000 0.22042  0.50000  0.66151  Biso   1.000  C
  C21      1.0000 0.21792  0.50000  0.03339  Biso   1.000  C
  C22      1.0000 0.10656  -0.00000  0.36934  Biso   1.000  C
  C23      1.0000 0.39344  0.50000  0.63066  Biso   1.000  C
  C24      1.0000 0.30297  0.50000  0.23439  Biso   1.000  C
  C25      1.0000 0.41365  -0.00000  0.52061  Biso   1.000  C
  C26      1.0000 0.08635  0.50000  0.47939  Biso   1.000  C
  C27      1.0000 0.54621  -0.00000  0.93146  Biso   1.000  C
  C28      1.0000 0.45379  0.00000  0.06854  Biso   1.000  C
 
data_G63
_cell_length_a       4.33802
_cell_length_b       2.50355
_cell_length_c       6.37912
_cell_angle_alpha    90
_cell_angle_beta     96.0277
_cell_angle_gamma    90
_chemical_formula_sum   G63

_symmetry_space_group_name_H-M    "P 1"
_symmetry_int_tables_number       1

loop_
  _symmetry_equiv_pos_as_xyz
  'x, y, z'

loop_
  _atom_site_label
  _atom_site_occupancy
  _atom_site_fract_x
  _atom_site_fract_y
  _atom_site_fract_z
  _atom_site_thermal_displace_type
  _atom_site_B_iso_or_equiv
  _atom_site_type_symbol
  C1       1.0000 0.76880  0.07615  0.11403  Biso   1.000  C
  C2       1.0000 0.23120  0.57615  0.88597  Biso   1.000  C
  C3       1.0000 0.72949  0.09605  0.86983  Biso   1.000  C
  C4       1.0000 0.05514  0.05254  0.79653  Biso   1.000  C
  C5       1.0000 0.94486  0.55254  0.20347  Biso   1.000  C
  C6       1.0000 0.44068  0.75936  0.55400  Biso   1.000  C
  C7       1.0000 0.45701  0.11950  0.20598  Biso   1.000  C
  C8       1.0000 0.27051  0.59605  0.13017  Biso   1.000  C
  C9       1.0000 0.07675  0.92211  0.55442  Biso   1.000  C
  C10      1.0000 0.92325  0.42211  0.44558  Biso   1.000  C
  C11      1.0000 0.54299  0.61950  0.79402  Biso   1.000  C
  C12      1.0000 0.55932  0.25936  0.44600  Biso   1.000  C
 
data_G64
_cell_length_a       3.60797
_cell_length_b       4.51133
_cell_length_c       4.78141
_cell_angle_alpha    90
_cell_angle_beta     107.479
_cell_angle_gamma    90
_chemical_formula_sum   G64

_symmetry_space_group_name_H-M    "P 1"
_symmetry_int_tables_number       1

loop_
  _symmetry_equiv_pos_as_xyz
  'x, y, z'

loop_
  _atom_site_label
  _atom_site_occupancy
  _atom_site_fract_x
  _atom_site_fract_y
  _atom_site_fract_z
  _atom_site_thermal_displace_type
  _atom_site_B_iso_or_equiv
  _atom_site_type_symbol
  C1       1.0000 0.99539  0.41051  0.30494  Biso   1.000  C
  C2       1.0000 0.29501  0.82467  0.98851  Biso   1.000  C
  C3       1.0000 0.05511  0.72440  0.19323  Biso   1.000  C
  C4       1.0000 0.36382  0.16460  0.04759  Biso   1.000  C
  C5       1.0000 0.25192  0.90935  0.47280  Biso   1.000  C
  C6       1.0000 0.64782  0.72147  0.63494  Biso   1.000  C
  C7       1.0000 0.63618  0.66460  0.95241  Biso   1.000  C
  C8       1.0000 0.70499  0.32467  0.01149  Biso   1.000  C
  C9       1.0000 0.00461  0.91051  0.69506  Biso   1.000  C
  C10      1.0000 0.35218  0.22147  0.36506  Biso   1.000  C
  C11      1.0000 0.94489  0.22440  0.80677  Biso   1.000  C
  C12      1.0000 0.74808  0.40935  0.52720  Biso   1.000  C
 
data_G66
_cell_length_a       9.01527
_cell_length_b       2.5221
_cell_length_c       5.56838
_cell_angle_alpha    90
_cell_angle_beta     111.251
_cell_angle_gamma    90
_chemical_formula_sum   G66

_symmetry_space_group_name_H-M    "P 1"
_symmetry_int_tables_number       1

loop_
  _symmetry_equiv_pos_as_xyz
  'x, y, z'

loop_
  _atom_site_label
  _atom_site_occupancy
  _atom_site_fract_x
  _atom_site_fract_y
  _atom_site_fract_z
  _atom_site_thermal_displace_type
  _atom_site_B_iso_or_equiv
  _atom_site_type_symbol
  C1       1.0000 0.40651  0.50000  0.48135  Biso   1.000  C
  C2       1.0000 0.32486  0.00000  0.33328  Biso   1.000  C
  C3       1.0000 0.69983  -0.00000  0.95132  Biso   1.000  C
  C4       1.0000 0.59349  0.50000  0.51865  Biso   1.000  C
  C5       1.0000 0.58422  -0.00000  0.09420  Biso   1.000  C
  C6       1.0000 0.67514  -0.00000  0.66672  Biso   1.000  C
  C7       1.0000 0.41578  0.00000  0.90580  Biso   1.000  C
  C8       1.0000 0.63375  0.50000  0.26869  Biso   1.000  C
  C9       1.0000 0.30017  0.00000  0.04868  Biso   1.000  C
  C10      1.0000 0.36625  0.50000  0.73131  Biso   1.000  C
  C11      1.0000 0.90651  -0.00000  0.48135  Biso   1.000  C
  C12      1.0000 0.82486  0.50000  0.33328  Biso   1.000  C
  C13      1.0000 0.19983  0.50000  0.95132  Biso   1.000  C
  C14      1.0000 0.09349  0.00000  0.51865  Biso   1.000  C
  C15      1.0000 0.08422  0.50000  0.09420  Biso   1.000  C
  C16      1.0000 0.17514  0.50000  0.66672  Biso   1.000  C
  C17      1.0000 0.91578  0.50000  0.90580  Biso   1.000  C
  C18      1.0000 0.13375  -0.00000  0.26869  Biso   1.000  C
  C19      1.0000 0.80017  0.50000  0.04868  Biso   1.000  C
  C20      1.0000 0.86625  0.00000  0.73131  Biso   1.000  C
 
data_G68
_cell_length_a       8.76013
_cell_length_b       2.50558
_cell_length_c       7.37042
_cell_angle_alpha    90
_cell_angle_beta     92.3144
_cell_angle_gamma    90
_chemical_formula_sum   G68

_symmetry_space_group_name_H-M    "P 1"
_symmetry_int_tables_number       1

loop_
  _symmetry_equiv_pos_as_xyz
  'x, y, z'

loop_
  _atom_site_label
  _atom_site_occupancy
  _atom_site_fract_x
  _atom_site_fract_y
  _atom_site_fract_z
  _atom_site_thermal_displace_type
  _atom_site_B_iso_or_equiv
  _atom_site_type_symbol
  C1       1.0000 0.46805  0.85261  0.80528  Biso   1.000  C
  C2       1.0000 0.35706  0.94117  0.22666  Biso   1.000  C
  C3       1.0000 0.64294  0.94117  0.77334  Biso   1.000  C
  C4       1.0000 0.70401  0.13024  0.97627  Biso   1.000  C
  C5       1.0000 0.53195  0.85261  0.19472  Biso   1.000  C
  C6       1.0000 0.44026  0.30516  0.92386  Biso   1.000  C
  C7       1.0000 0.55974  0.30516  0.07614  Biso   1.000  C
  C8       1.0000 0.68849  0.42552  0.66512  Biso   1.000  C
  C9       1.0000 0.63247  0.89927  0.37176  Biso   1.000  C
  C10      1.0000 0.79599  0.63024  0.02373  Biso   1.000  C
  C11      1.0000 0.40913  0.41114  0.51795  Biso   1.000  C
  C12      1.0000 0.36753  0.89927  0.62824  Biso   1.000  C
  C13      1.0000 0.81151  0.92552  0.33488  Biso   1.000  C
  C14      1.0000 0.59087  0.41114  0.48205  Biso   1.000  C
  C15      1.0000 0.96805  0.35261  0.80528  Biso   1.000  C
  C16      1.0000 0.85706  0.44117  0.22666  Biso   1.000  C
  C17      1.0000 0.14294  0.44117  0.77334  Biso   1.000  C
  C18      1.0000 0.20401  0.63024  0.97627  Biso   1.000  C
  C19      1.0000 0.03195  0.35261  0.19472  Biso   1.000  C
  C20      1.0000 0.94026  0.80516  0.92386  Biso   1.000  C
  C21      1.0000 0.05974  0.80516  0.07614  Biso   1.000  C
  C22      1.0000 0.18849  0.92552  0.66512  Biso   1.000  C
  C23      1.0000 0.13247  0.39927  0.37176  Biso   1.000  C
  C24      1.0000 0.29599  0.13024  0.02373  Biso   1.000  C
  C25      1.0000 0.90913  0.91114  0.51795  Biso   1.000  C
  C26      1.0000 0.86753  0.39927  0.62824  Biso   1.000  C
  C27      1.0000 0.31151  0.42552  0.33488  Biso   1.000  C
  C28      1.0000 0.09087  0.91114  0.48205  Biso   1.000  C
 
data_G69
_cell_length_a       6.98121
_cell_length_b       7.07463
_cell_length_c       3.43897
_cell_angle_alpha    90
_cell_angle_beta     102.001
_cell_angle_gamma    90
_chemical_formula_sum   G69

_symmetry_space_group_name_H-M    "P 1"
_symmetry_int_tables_number       1

loop_
  _symmetry_equiv_pos_as_xyz
  'x, y, z'

loop_
  _atom_site_label
  _atom_site_occupancy
  _atom_site_fract_x
  _atom_site_fract_y
  _atom_site_fract_z
  _atom_site_thermal_displace_type
  _atom_site_B_iso_or_equiv
  _atom_site_type_symbol
  C1       1.0000 0.08558  0.49367  0.19158  Biso   1.000  C
  C2       1.0000 0.78623  0.64409  0.57321  Biso   1.000  C
  C3       1.0000 0.83997  0.99799  0.74514  Biso   1.000  C
  C4       1.0000 0.91442  0.49367  0.80842  Biso   1.000  C
  C5       1.0000 0.11341  0.82984  0.53561  Biso   1.000  C
  C6       1.0000 0.75246  0.38509  0.94811  Biso   1.000  C
  C7       1.0000 0.50000  0.61288  1.00000  Biso   1.000  C
  C8       1.0000 0.66003  0.49799  0.25486  Biso   1.000  C
  C9       1.0000 1.00000  0.36711  0.50000  Biso   1.000  C
  C10      1.0000 0.21377  0.64409  0.42679  Biso   1.000  C
  C11      1.0000 0.63514  0.73721  0.78439  Biso   1.000  C
  C12      1.0000 0.74754  0.88509  0.05189  Biso   1.000  C
  C13      1.0000 0.86487  0.23721  0.21561  Biso   1.000  C
  C14      1.0000 0.88659  0.82984  0.46439  Biso   1.000  C
  C15      1.0000 0.58558  0.99367  0.19158  Biso   1.000  C
  C16      1.0000 0.28623  0.14409  0.57321  Biso   1.000  C
  C17      1.0000 0.33997  0.49799  0.74514  Biso   1.000  C
  C18      1.0000 0.41442  0.99367  0.80842  Biso   1.000  C
  C19      1.0000 0.61341  0.32984  0.53561  Biso   1.000  C
  C20      1.0000 0.25246  0.88509  0.94811  Biso   1.000  C
  C21      1.0000 0.00000  0.11288  0.00000  Biso   1.000  C
  C22      1.0000 0.16003  0.99799  0.25486  Biso   1.000  C
  C23      1.0000 0.50000  0.86711  0.50000  Biso   1.000  C
  C24      1.0000 0.71377  0.14409  0.42679  Biso   1.000  C
  C25      1.0000 0.13514  0.23721  0.78439  Biso   1.000  C
  C26      1.0000 0.24754  0.38509  0.05189  Biso   1.000  C
  C27      1.0000 0.36486  0.73721  0.21561  Biso   1.000  C
  C28      1.0000 0.38659  0.32984  0.46439  Biso   1.000  C
 
data_G72
_cell_length_a       9.06918
_cell_length_b       2.49105
_cell_length_c       4.31187
_cell_angle_alpha    90
_cell_angle_beta     107.843
_cell_angle_gamma    90
_chemical_formula_sum   G72

_symmetry_space_group_name_H-M    "P 1"
_symmetry_int_tables_number       1

loop_
  _symmetry_equiv_pos_as_xyz
  'x, y, z'

loop_
  _atom_site_label
  _atom_site_occupancy
  _atom_site_fract_x
  _atom_site_fract_y
  _atom_site_fract_z
  _atom_site_thermal_displace_type
  _atom_site_B_iso_or_equiv
  _atom_site_type_symbol
  C1       1.0000 0.29053  0.88514  0.59371  Biso   1.000  C
  C2       1.0000 0.03608  0.06127  0.86355  Biso   1.000  C
  C3       1.0000 0.28968  0.70775  0.95826  Biso   1.000  C
  C4       1.0000 0.21032  0.20775  0.04174  Biso   1.000  C
  C5       1.0000 0.96392  0.06127  0.13645  Biso   1.000  C
  C6       1.0000 0.02617  0.52427  0.34687  Biso   1.000  C
  C7       1.0000 0.20947  0.38514  0.40629  Biso   1.000  C
  C8       1.0000 0.97383  0.52427  0.65313  Biso   1.000  C
  C9       1.0000 0.79053  0.38514  0.59371  Biso   1.000  C
  C10      1.0000 0.53608  0.56127  0.86355  Biso   1.000  C
  C11      1.0000 0.78968  0.20775  0.95826  Biso   1.000  C
  C12      1.0000 0.71032  0.70775  0.04174  Biso   1.000  C
  C13      1.0000 0.46392  0.56127  0.13645  Biso   1.000  C
  C14      1.0000 0.52617  0.02427  0.34687  Biso   1.000  C
  C15      1.0000 0.70947  0.88514  0.40629  Biso   1.000  C
  C16      1.0000 0.47383  0.02427  0.65313  Biso   1.000  C
 
data_G73
_cell_length_a       4.36253
_cell_length_b       5.05095
_cell_length_c       4.36936
_cell_angle_alpha    90
_cell_angle_beta     90
_cell_angle_gamma    90
_chemical_formula_sum   G73

_symmetry_space_group_name_H-M    "P 1"
_symmetry_int_tables_number       1

loop_
  _symmetry_equiv_pos_as_xyz
  'x, y, z'

loop_
  _atom_site_label
  _atom_site_occupancy
  _atom_site_fract_x
  _atom_site_fract_y
  _atom_site_fract_z
  _atom_site_thermal_displace_type
  _atom_site_B_iso_or_equiv
  _atom_site_type_symbol
  C1       1.0000 0.18072  0.36516  0.58970  Biso   1.000  C
  C2       1.0000 0.18072  0.86516  0.91030  Biso   1.000  C
  C3       1.0000 0.68072  0.13484  0.41030  Biso   1.000  C
  C4       1.0000 0.81928  0.13484  0.08970  Biso   1.000  C
  C5       1.0000 0.31928  0.13484  0.41030  Biso   1.000  C
  C6       1.0000 0.31928  0.86516  0.58970  Biso   1.000  C
  C7       1.0000 0.31928  0.36516  0.91030  Biso   1.000  C
  C8       1.0000 0.18072  0.13484  0.08970  Biso   1.000  C
  C9       1.0000 0.68072  0.86516  0.58970  Biso   1.000  C
  C10      1.0000 0.68072  0.36516  0.91030  Biso   1.000  C
  C11      1.0000 0.18072  0.63484  0.41030  Biso   1.000  C
  C12      1.0000 0.31928  0.63484  0.08970  Biso   1.000  C
  C13      1.0000 0.81928  0.63484  0.41030  Biso   1.000  C
  C14      1.0000 0.81928  0.36516  0.58970  Biso   1.000  C
  C15      1.0000 0.81928  0.86516  0.91030  Biso   1.000  C
  C16      1.0000 0.68072  0.63484  0.08970  Biso   1.000  C
 
data_G76
_cell_length_a       10.2827
_cell_length_b       4.50712
_cell_length_c       4.25181
_cell_angle_alpha    90
_cell_angle_beta     89.9999
_cell_angle_gamma    90
_chemical_formula_sum   G76

_symmetry_space_group_name_H-M    "P 1"
_symmetry_int_tables_number       1

loop_
  _symmetry_equiv_pos_as_xyz
  'x, y, z'

loop_
  _atom_site_label
  _atom_site_occupancy
  _atom_site_fract_x
  _atom_site_fract_y
  _atom_site_fract_z
  _atom_site_thermal_displace_type
  _atom_site_B_iso_or_equiv
  _atom_site_type_symbol
  C1       1.0000 0.07717  0.65789  0.06704  Biso   1.000  C
  C2       1.0000 0.07717  0.34211  0.56704  Biso   1.000  C
  C3       1.0000 0.81125  0.83883  0.56486  Biso   1.000  C
  C4       1.0000 0.18875  0.83883  0.93514  Biso   1.000  C
  C5       1.0000 0.18875  0.16117  0.43514  Biso   1.000  C
  C6       1.0000 0.18876  0.16118  0.06486  Biso   1.000  C
  C7       1.0000 0.92283  0.65790  0.06704  Biso   1.000  C
  C8       1.0000 0.81125  0.16117  0.06486  Biso   1.000  C
  C9       1.0000 0.92283  0.34211  0.93296  Biso   1.000  C
  C10      1.0000 0.92283  0.34210  0.56704  Biso   1.000  C
  C11      1.0000 0.81124  0.16118  0.43514  Biso   1.000  C
  C12      1.0000 0.81124  0.83882  0.93514  Biso   1.000  C
  C13      1.0000 0.92283  0.65789  0.43296  Biso   1.000  C
  C14      1.0000 0.18876  0.83882  0.56486  Biso   1.000  C
  C15      1.0000 0.07717  0.65790  0.43296  Biso   1.000  C
  C16      1.0000 0.07717  0.34210  0.93296  Biso   1.000  C
  C17      1.0000 0.57717  0.15789  0.06704  Biso   1.000  C
  C18      1.0000 0.57717  0.84211  0.56704  Biso   1.000  C
  C19      1.0000 0.31125  0.33883  0.56486  Biso   1.000  C
  C20      1.0000 0.68875  0.33883  0.93514  Biso   1.000  C
  C21      1.0000 0.68875  0.66117  0.43514  Biso   1.000  C
  C22      1.0000 0.68876  0.66118  0.06486  Biso   1.000  C
  C23      1.0000 0.42283  0.15790  0.06704  Biso   1.000  C
  C24      1.0000 0.31125  0.66117  0.06486  Biso   1.000  C
  C25      1.0000 0.42283  0.84211  0.93296  Biso   1.000  C
  C26      1.0000 0.42283  0.84210  0.56704  Biso   1.000  C
  C27      1.0000 0.31124  0.66118  0.43514  Biso   1.000  C
  C28      1.0000 0.31124  0.33882  0.93514  Biso   1.000  C
  C29      1.0000 0.42283  0.15789  0.43296  Biso   1.000  C
  C30      1.0000 0.68876  0.33882  0.56486  Biso   1.000  C
  C31      1.0000 0.57717  0.15790  0.43296  Biso   1.000  C
  C32      1.0000 0.57717  0.84210  0.93296  Biso   1.000  C
 
data_G77
_cell_length_a       9.49632
_cell_length_b       6.17067
_cell_length_c       3.38371
_cell_angle_alpha    90
_cell_angle_beta     95.5817
_cell_angle_gamma    90
_chemical_formula_sum   G77

_symmetry_space_group_name_H-M    "P 1"
_symmetry_int_tables_number       1

loop_
  _symmetry_equiv_pos_as_xyz
  'x, y, z'

loop_
  _atom_site_label
  _atom_site_occupancy
  _atom_site_fract_x
  _atom_site_fract_y
  _atom_site_fract_z
  _atom_site_thermal_displace_type
  _atom_site_B_iso_or_equiv
  _atom_site_type_symbol
  C1       1.0000 0.22905  0.93535  0.67020  Biso   1.000  C
  C2       1.0000 0.30910  0.20079  0.20054  Biso   1.000  C
  C3       1.0000 0.41900  0.22812  0.89790  Biso   1.000  C
  C4       1.0000 0.37245  0.05205  0.57428  Biso   1.000  C
  C5       1.0000 0.58100  0.22812  0.10210  Biso   1.000  C
  C6       1.0000 0.12755  0.55205  0.42572  Biso   1.000  C
  C7       1.0000 0.31836  0.59250  0.00379  Biso   1.000  C
  C8       1.0000 0.27095  0.43535  0.32980  Biso   1.000  C
  C9       1.0000 0.95249  0.22288  0.17293  Biso   1.000  C
  C10      1.0000 0.38064  0.44937  0.68626  Biso   1.000  C
  C11      1.0000 0.11936  0.94937  0.31374  Biso   1.000  C
  C12      1.0000 0.18164  0.09250  0.99621  Biso   1.000  C
  C13      1.0000 0.00000  0.41034  0.50000  Biso   1.000  C
  C14      1.0000 0.69090  0.20079  0.79946  Biso   1.000  C
  C15      1.0000 0.04751  0.22288  0.82707  Biso   1.000  C
  C16      1.0000 0.00000  0.06299  0.50000  Biso   1.000  C
  C17      1.0000 0.72905  0.43535  0.67020  Biso   1.000  C
  C18      1.0000 0.80910  0.70079  0.20054  Biso   1.000  C
  C19      1.0000 0.91900  0.72812  0.89790  Biso   1.000  C
  C20      1.0000 0.87245  0.55205  0.57428  Biso   1.000  C
  C21      1.0000 0.08100  0.72812  0.10210  Biso   1.000  C
  C22      1.0000 0.62755  0.05205  0.42572  Biso   1.000  C
  C23      1.0000 0.81836  0.09250  0.00379  Biso   1.000  C
  C24      1.0000 0.77095  0.93535  0.32980  Biso   1.000  C
  C25      1.0000 0.45249  0.72288  0.17293  Biso   1.000  C
  C26      1.0000 0.88064  0.94937  0.68626  Biso   1.000  C
  C27      1.0000 0.61936  0.44937  0.31374  Biso   1.000  C
  C28      1.0000 0.68164  0.59250  0.99621  Biso   1.000  C
  C29      1.0000 0.50000  0.91034  0.50000  Biso   1.000  C
  C30      1.0000 0.19090  0.70079  0.79946  Biso   1.000  C
  C31      1.0000 0.54751  0.72288  0.82707  Biso   1.000  C
  C32      1.0000 0.50000  0.56299  0.50000  Biso   1.000  C
 
data_G78
_cell_length_a       5.2663
_cell_length_b       10.6439
_cell_length_c       3.42908
_cell_angle_alpha    90
_cell_angle_beta     90
_cell_angle_gamma    90
_chemical_formula_sum   G78

_symmetry_space_group_name_H-M    "P 1"
_symmetry_int_tables_number       1

loop_
  _symmetry_equiv_pos_as_xyz
  'x, y, z'

loop_
  _atom_site_label
  _atom_site_occupancy
  _atom_site_fract_x
  _atom_site_fract_y
  _atom_site_fract_z
  _atom_site_thermal_displace_type
  _atom_site_B_iso_or_equiv
  _atom_site_type_symbol
  C1       1.0000 0.85292  0.89694  0.31211  Biso   1.000  C
  C2       1.0000 0.87436  0.20211  0.34996  Biso   1.000  C
  C3       1.0000 0.12563  0.20211  0.15004  Biso   1.000  C
  C4       1.0000 0.50000  0.08204  0.25000  Biso   1.000  C
  C5       1.0000 0.68410  0.00000  0.50000  Biso   1.000  C
  C6       1.0000 0.62563  0.29789  0.84996  Biso   1.000  C
  C7       1.0000 0.14708  0.89694  0.18789  Biso   1.000  C
  C8       1.0000 0.19386  0.33181  0.97851  Biso   1.000  C
  C9       1.0000 0.30614  0.16819  0.47851  Biso   1.000  C
  C10      1.0000 0.80614  0.33181  0.52149  Biso   1.000  C
  C11      1.0000 0.85292  0.10306  0.68789  Biso   1.000  C
  C12      1.0000 0.37437  0.29789  0.65004  Biso   1.000  C
  C13      1.0000 0.69386  0.16819  0.02149  Biso   1.000  C
  C14      1.0000 0.31590  0.00000  -0.00000  Biso   1.000  C
  C15      1.0000 0.50000  0.91796  0.75000  Biso   1.000  C
  C16      1.0000 0.14708  0.10306  0.81211  Biso   1.000  C
  C17      1.0000 0.35292  0.39694  0.31211  Biso   1.000  C
  C18      1.0000 0.37437  0.70211  0.34996  Biso   1.000  C
  C19      1.0000 0.62563  0.70211  0.15004  Biso   1.000  C
  C20      1.0000 -0.00000  0.58204  0.25000  Biso   1.000  C
  C21      1.0000 0.18410  0.50000  0.50000  Biso   1.000  C
  C22      1.0000 0.12563  0.79789  0.84996  Biso   1.000  C
  C23      1.0000 0.64708  0.39694  0.18789  Biso   1.000  C
  C24      1.0000 0.69386  0.83181  0.97851  Biso   1.000  C
  C25      1.0000 0.80614  0.66819  0.47851  Biso   1.000  C
  C26      1.0000 0.30614  0.83181  0.52149  Biso   1.000  C
  C27      1.0000 0.35292  0.60306  0.68789  Biso   1.000  C
  C28      1.0000 0.87436  0.79789  0.65004  Biso   1.000  C
  C29      1.0000 0.19386  0.66819  0.02149  Biso   1.000  C
  C30      1.0000 0.81590  0.50000  -0.00000  Biso   1.000  C
  C31      1.0000 -0.00000  0.41796  0.75000  Biso   1.000  C
  C32      1.0000 0.64708  0.60306  0.81211  Biso   1.000  C
 
data_G79
_cell_length_a       16.8155
_cell_length_b       2.50869
_cell_length_c       4.3454
_cell_angle_alpha    90
_cell_angle_beta     90.3735
_cell_angle_gamma    90
_chemical_formula_sum   G79

_symmetry_space_group_name_H-M    "P 1"
_symmetry_int_tables_number       1

loop_
  _symmetry_equiv_pos_as_xyz
  'x, y, z'

loop_
  _atom_site_label
  _atom_site_occupancy
  _atom_site_fract_x
  _atom_site_fract_y
  _atom_site_fract_z
  _atom_site_thermal_displace_type
  _atom_site_B_iso_or_equiv
  _atom_site_type_symbol
  C1       1.0000 0.27054  0.38707  0.93267  Biso   1.000  C
  C2       1.0000 0.60520  0.73961  0.16906  Biso   1.000  C
  C3       1.0000 0.39018  0.20578  0.33184  Biso   1.000  C
  C4       1.0000 0.22958  0.04566  0.43234  Biso   1.000  C
  C5       1.0000 0.36100  0.68493  0.50441  Biso   1.000  C
  C6       1.0000 0.63900  0.68493  0.49559  Biso   1.000  C
  C7       1.0000 0.27042  0.54566  0.56766  Biso   1.000  C
  C8       1.0000 0.63816  0.25921  0.00637  Biso   1.000  C
  C9       1.0000 0.36184  0.25921  0.99363  Biso   1.000  C
  C10      1.0000 0.60982  0.20578  0.66816  Biso   1.000  C
  C11      1.0000 0.48565  0.72711  0.83272  Biso   1.000  C
  C12      1.0000 0.51640  0.21784  0.66669  Biso   1.000  C
  C13      1.0000 0.39480  0.73961  0.83094  Biso   1.000  C
  C14      1.0000 0.48360  0.21784  0.33331  Biso   1.000  C
  C15      1.0000 0.22946  0.88707  0.06733  Biso   1.000  C
  C16      1.0000 0.51435  0.72711  0.16728  Biso   1.000  C
  C17      1.0000 0.77054  0.88707  0.93267  Biso   1.000  C
  C18      1.0000 0.10520  0.23960  0.16906  Biso   1.000  C
  C19      1.0000 0.89018  0.70578  0.33184  Biso   1.000  C
  C20      1.0000 0.72958  0.54566  0.43234  Biso   1.000  C
  C21      1.0000 0.86100  0.18493  0.50441  Biso   1.000  C
  C22      1.0000 0.13900  0.18493  0.49559  Biso   1.000  C
  C23      1.0000 0.77042  0.04566  0.56766  Biso   1.000  C
  C24      1.0000 0.13816  0.75921  0.00637  Biso   1.000  C
  C25      1.0000 0.86184  0.75921  0.99363  Biso   1.000  C
  C26      1.0000 0.10982  0.70578  0.66816  Biso   1.000  C
  C27      1.0000 0.98565  0.22711  0.83272  Biso   1.000  C
  C28      1.0000 0.01640  0.71784  0.66669  Biso   1.000  C
  C29      1.0000 0.89480  0.23960  0.83094  Biso   1.000  C
  C30      1.0000 0.98360  0.71784  0.33331  Biso   1.000  C
  C31      1.0000 0.72946  0.38707  0.06733  Biso   1.000  C
  C32      1.0000 0.01435  0.22711  0.16728  Biso   1.000  C
 
data_G80
_cell_length_a       4.51791
_cell_length_b       4.51791
_cell_length_c       9.32949
_cell_angle_alpha    90
_cell_angle_beta     90
_cell_angle_gamma    90
_chemical_formula_sum   G80

_symmetry_space_group_name_H-M    "P 1"
_symmetry_int_tables_number       1

loop_
  _symmetry_equiv_pos_as_xyz
  'x, y, z'

loop_
  _atom_site_label
  _atom_site_occupancy
  _atom_site_fract_x
  _atom_site_fract_y
  _atom_site_fract_z
  _atom_site_thermal_displace_type
  _atom_site_B_iso_or_equiv
  _atom_site_type_symbol
  C1       1.0000 0.02788  0.67269  0.92648  Biso   1.000  C
  C2       1.0000 0.32731  0.02788  0.07352  Biso   1.000  C
  C3       1.0000 0.97212  0.32731  0.92648  Biso   1.000  C
  C4       1.0000 0.47212  0.32731  0.82352  Biso   1.000  C
  C5       1.0000 0.26271  0.15111  0.91963  Biso   1.000  C
  C6       1.0000 0.15111  0.73729  0.08037  Biso   1.000  C
  C7       1.0000 0.17269  0.97212  0.67648  Biso   1.000  C
  C8       1.0000 0.52788  0.67269  0.82352  Biso   1.000  C
  C9       1.0000 0.23729  0.84889  0.83037  Biso   1.000  C
  C10      1.0000 0.73729  0.84889  0.91963  Biso   1.000  C
  C11      1.0000 0.84889  0.26271  0.08037  Biso   1.000  C
  C12      1.0000 0.65111  0.73729  0.66963  Biso   1.000  C
  C13      1.0000 0.76271  0.15111  0.83037  Biso   1.000  C
  C14      1.0000 0.82731  0.02788  0.67648  Biso   1.000  C
  C15      1.0000 0.67269  0.97212  0.07352  Biso   1.000  C
  C16      1.0000 0.34889  0.26271  0.66963  Biso   1.000  C
  C17      1.0000 0.52788  0.17269  0.42648  Biso   1.000  C
  C18      1.0000 0.82731  0.52788  0.57352  Biso   1.000  C
  C19      1.0000 0.47212  0.82731  0.42648  Biso   1.000  C
  C20      1.0000 0.97212  0.82731  0.32352  Biso   1.000  C
  C21      1.0000 0.76271  0.65111  0.41963  Biso   1.000  C
  C22      1.0000 0.65111  0.23729  0.58037  Biso   1.000  C
  C23      1.0000 0.67269  0.47212  0.17648  Biso   1.000  C
  C24      1.0000 0.02788  0.17269  0.32352  Biso   1.000  C
  C25      1.0000 0.73729  0.34889  0.33037  Biso   1.000  C
  C26      1.0000 0.23729  0.34889  0.41963  Biso   1.000  C
  C27      1.0000 0.34889  0.76271  0.58037  Biso   1.000  C
  C28      1.0000 0.15111  0.23729  0.16963  Biso   1.000  C
  C29      1.0000 0.26271  0.65111  0.33037  Biso   1.000  C
  C30      1.0000 0.32731  0.52788  0.17648  Biso   1.000  C
  C31      1.0000 0.17269  0.47212  0.57352  Biso   1.000  C
  C32      1.0000 0.84889  0.76271  0.16963  Biso   1.000  C
 
data_G81
_cell_length_a       2.50528
_cell_length_b       4.33899
_cell_length_c       8.4587
_cell_angle_alpha    94.8987
_cell_angle_beta     90.1712
_cell_angle_gamma    89.9994
_chemical_formula_sum   G81

_symmetry_space_group_name_H-M    "P 1"
_symmetry_int_tables_number       1

loop_
  _symmetry_equiv_pos_as_xyz
  'x, y, z'

loop_
  _atom_site_label
  _atom_site_occupancy
  _atom_site_fract_x
  _atom_site_fract_y
  _atom_site_fract_z
  _atom_site_thermal_displace_type
  _atom_site_B_iso_or_equiv
  _atom_site_type_symbol
  C1       1.0000 0.24101  0.98607  0.52543  Biso   1.000  C
  C2       1.0000 0.27041  0.70608  0.83340  Biso   1.000  C
  C3       1.0000 0.30022  0.33293  0.58116  Biso   1.000  C
  C4       1.0000 0.26411  0.73887  0.02262  Biso   1.000  C
  C5       1.0000 0.95549  0.53385  0.34161  Biso   1.000  C
  C6       1.0000 0.81837  0.49640  0.52277  Biso   1.000  C
  C7       1.0000 0.32458  0.41201  0.07911  Biso   1.000  C
  C8       1.0000 0.11200  0.89906  0.34398  Biso   1.000  C
  C9       1.0000 0.60933  0.02059  0.26222  Biso   1.000  C
  C10      1.0000 0.80669  0.23859  0.01283  Biso   1.000  C
  C11      1.0000 0.74588  0.92287  0.08095  Biso   1.000  C
  C12      1.0000 0.75905  0.83330  0.59087  Biso   1.000  C
  C13      1.0000 0.29491  0.36316  0.76737  Biso   1.000  C
  C14      1.0000 0.79547  0.20708  0.82927  Biso   1.000  C
  C15      1.0000 0.76964  0.86288  0.77202  Biso   1.000  C
  C16      1.0000 0.45286  0.38509  0.25993  Biso   1.000  C
 
data_G82
_cell_length_a       5.4821
_cell_length_b       4.35939
_cell_length_c       4.25407
_cell_angle_alpha    90
_cell_angle_beta     112.83
_cell_angle_gamma    90
_chemical_formula_sum   G82

_symmetry_space_group_name_H-M    "P 1"
_symmetry_int_tables_number       1

loop_
  _symmetry_equiv_pos_as_xyz
  'x, y, z'

loop_
  _atom_site_label
  _atom_site_occupancy
  _atom_site_fract_x
  _atom_site_fract_y
  _atom_site_fract_z
  _atom_site_thermal_displace_type
  _atom_site_B_iso_or_equiv
  _atom_site_type_symbol
  C1       1.0000 0.62480  0.91600  0.62590  Biso   1.000  C
  C2       1.0000 0.62479  0.58400  0.49891  Biso   1.000  C
  C3       1.0000 0.13438  0.58852  0.25033  Biso   1.000  C
  C4       1.0000 0.37520  0.41600  0.87410  Biso   1.000  C
  C5       1.0000 0.62479  0.91600  0.99891  Biso   1.000  C
  C6       1.0000 0.62480  0.58400  0.12590  Biso   1.000  C
  C7       1.0000 0.37520  0.08400  0.37410  Biso   1.000  C
  C8       1.0000 0.13438  0.91149  0.38403  Biso   1.000  C
  C9       1.0000 0.13438  0.58851  0.88403  Biso   1.000  C
  C10      1.0000 0.37521  0.08399  0.00109  Biso   1.000  C
  C11      1.0000 0.86562  0.41148  0.74967  Biso   1.000  C
  C12      1.0000 0.13438  0.91148  0.75033  Biso   1.000  C
  C13      1.0000 0.37521  0.41601  0.50109  Biso   1.000  C
  C14      1.0000 0.86562  0.41149  0.11597  Biso   1.000  C
  C15      1.0000 0.86562  0.08852  0.24967  Biso   1.000  C
  C16      1.0000 0.86562  0.08851  0.61597  Biso   1.000  C
 
data_G83
_cell_length_a       9.67084
_cell_length_b       4.26977
_cell_length_c       4.83668
_cell_angle_alpha    90
_cell_angle_beta     104.017
_cell_angle_gamma    90
_chemical_formula_sum   G83

_symmetry_space_group_name_H-M    "P 1"
_symmetry_int_tables_number       1

loop_
  _symmetry_equiv_pos_as_xyz
  'x, y, z'

loop_
  _atom_site_label
  _atom_site_occupancy
  _atom_site_fract_x
  _atom_site_fract_y
  _atom_site_fract_z
  _atom_site_thermal_displace_type
  _atom_site_B_iso_or_equiv
  _atom_site_type_symbol
  C1       1.0000 0.55004  0.68168  0.39976  Biso   1.000  C
  C2       1.0000 0.68913  0.68610  0.87703  Biso   1.000  C
  C3       1.0000 0.94996  0.18168  0.60024  Biso   1.000  C
  C4       1.0000 0.81087  0.18610  0.12297  Biso   1.000  C
  C5       1.0000 0.80912  0.31506  0.43611  Biso   1.000  C
  C6       1.0000 0.53535  0.18252  0.87286  Biso   1.000  C
  C7       1.0000 0.69088  0.18494  0.56389  Biso   1.000  C
  C8       1.0000 0.80912  0.68494  0.43611  Biso   1.000  C
  C9       1.0000 0.68913  0.31390  0.87703  Biso   1.000  C
  C10      1.0000 0.53535  0.81748  0.87286  Biso   1.000  C
  C11      1.0000 0.81087  0.81390  0.12297  Biso   1.000  C
  C12      1.0000 0.94996  0.81832  0.60024  Biso   1.000  C
  C13      1.0000 0.55004  0.31832  0.39976  Biso   1.000  C
  C14      1.0000 0.46465  0.18252  0.12714  Biso   1.000  C
  C15      1.0000 0.46465  0.81748  0.12714  Biso   1.000  C
  C16      1.0000 0.69088  0.81506  0.56389  Biso   1.000  C
  C17      1.0000 0.05004  0.18168  0.39976  Biso   1.000  C
  C18      1.0000 0.18913  0.18610  0.87703  Biso   1.000  C
  C19      1.0000 0.44996  0.68168  0.60024  Biso   1.000  C
  C20      1.0000 0.31087  0.68610  0.12297  Biso   1.000  C
  C21      1.0000 0.30912  0.81506  0.43611  Biso   1.000  C
  C22      1.0000 0.03535  0.68252  0.87286  Biso   1.000  C
  C23      1.0000 0.19088  0.68494  0.56389  Biso   1.000  C
  C24      1.0000 0.30912  0.18494  0.43611  Biso   1.000  C
  C25      1.0000 0.18913  0.81390  0.87703  Biso   1.000  C
  C26      1.0000 0.03535  0.31748  0.87286  Biso   1.000  C
  C27      1.0000 0.31087  0.31390  0.12297  Biso   1.000  C
  C28      1.0000 0.44996  0.31832  0.60024  Biso   1.000  C
  C29      1.0000 0.05004  0.81832  0.39976  Biso   1.000  C
  C30      1.0000 0.96465  0.68252  0.12714  Biso   1.000  C
  C31      1.0000 0.96465  0.31748  0.12714  Biso   1.000  C
  C32      1.0000 0.19088  0.31506  0.56389  Biso   1.000  C
 
data_G84
_cell_length_a       8.13294
_cell_length_b       9.07732
_cell_length_c       5.05667
_cell_angle_alpha    90
_cell_angle_beta     90
_cell_angle_gamma    90
_chemical_formula_sum   G84

_symmetry_space_group_name_H-M    "P 1"
_symmetry_int_tables_number       1

loop_
  _symmetry_equiv_pos_as_xyz
  'x, y, z'

loop_
  _atom_site_label
  _atom_site_occupancy
  _atom_site_fract_x
  _atom_site_fract_y
  _atom_site_fract_z
  _atom_site_thermal_displace_type
  _atom_site_B_iso_or_equiv
  _atom_site_type_symbol
  C1       1.0000 0.09666  0.18774  0.91290  Biso   1.000  C
  C2       1.0000 0.44426  0.79223  0.89720  Biso   1.000  C
  C3       1.0000 0.55574  0.20777  0.89720  Biso   1.000  C
  C4       1.0000 0.16286  0.76436  0.67164  Biso   1.000  C
  C5       1.0000 0.55939  0.93947  0.88864  Biso   1.000  C
  C6       1.0000 0.33714  0.23564  0.17164  Biso   1.000  C
  C7       1.0000 0.69061  0.18947  0.13864  Biso   1.000  C
  C8       1.0000 0.15334  0.93774  0.66290  Biso   1.000  C
  C9       1.0000 0.34666  0.06226  0.16290  Biso   1.000  C
  C10      1.0000 0.69426  0.95777  0.64720  Biso   1.000  C
  C11      1.0000 0.44061  0.06053  0.88864  Biso   1.000  C
  C12      1.0000 0.08714  0.01436  0.92164  Biso   1.000  C
  C13      1.0000 0.40334  0.81226  0.41290  Biso   1.000  C
  C14      1.0000 0.80939  0.81053  0.63864  Biso   1.000  C
  C15      1.0000 0.41286  0.98564  0.42164  Biso   1.000  C
  C16      1.0000 0.30574  0.04223  0.64720  Biso   1.000  C
  C17      1.0000 0.09666  0.68774  0.41290  Biso   1.000  C
  C18      1.0000 0.44426  0.29223  0.39720  Biso   1.000  C
  C19      1.0000 0.55574  0.70777  0.39720  Biso   1.000  C
  C20      1.0000 0.16286  0.26436  0.17164  Biso   1.000  C
  C21      1.0000 0.55939  0.43947  0.38864  Biso   1.000  C
  C22      1.0000 0.33714  0.73564  0.67164  Biso   1.000  C
  C23      1.0000 0.69061  0.68947  0.63864  Biso   1.000  C
  C24      1.0000 0.15334  0.43774  0.16290  Biso   1.000  C
  C25      1.0000 0.34666  0.56226  0.66290  Biso   1.000  C
  C26      1.0000 0.69426  0.45777  0.14720  Biso   1.000  C
  C27      1.0000 0.44061  0.56053  0.38864  Biso   1.000  C
  C28      1.0000 0.08714  0.51436  0.42164  Biso   1.000  C
  C29      1.0000 0.40334  0.31226  0.91290  Biso   1.000  C
  C30      1.0000 0.80939  0.31053  0.13864  Biso   1.000  C
  C31      1.0000 0.41286  0.48564  0.92164  Biso   1.000  C
  C32      1.0000 0.30574  0.54223  0.14720  Biso   1.000  C
  C33      1.0000 0.59666  0.18774  0.41290  Biso   1.000  C
  C34      1.0000 0.94426  0.79223  0.39720  Biso   1.000  C
  C35      1.0000 0.05574  0.20777  0.39720  Biso   1.000  C
  C36      1.0000 0.66286  0.76436  0.17164  Biso   1.000  C
  C37      1.0000 0.05939  0.93947  0.38864  Biso   1.000  C
  C38      1.0000 0.83714  0.23564  0.67164  Biso   1.000  C
  C39      1.0000 0.19061  0.18947  0.63864  Biso   1.000  C
  C40      1.0000 0.65334  0.93774  0.16290  Biso   1.000  C
  C41      1.0000 0.84666  0.06226  0.66290  Biso   1.000  C
  C42      1.0000 0.19426  0.95777  0.14720  Biso   1.000  C
  C43      1.0000 0.94061  0.06053  0.38864  Biso   1.000  C
  C44      1.0000 0.58714  0.01436  0.42164  Biso   1.000  C
  C45      1.0000 0.90334  0.81226  0.91290  Biso   1.000  C
  C46      1.0000 0.30939  0.81053  0.13864  Biso   1.000  C
  C47      1.0000 0.91286  0.98564  0.92164  Biso   1.000  C
  C48      1.0000 0.80574  0.04223  0.14720  Biso   1.000  C
  C49      1.0000 0.59666  0.68774  0.91290  Biso   1.000  C
  C50      1.0000 0.94426  0.29223  0.89720  Biso   1.000  C
  C51      1.0000 0.05574  0.70777  0.89720  Biso   1.000  C
  C52      1.0000 0.66286  0.26436  0.67164  Biso   1.000  C
  C53      1.0000 0.05939  0.43947  0.88864  Biso   1.000  C
  C54      1.0000 0.83714  0.73564  0.17164  Biso   1.000  C
  C55      1.0000 0.19061  0.68947  0.13864  Biso   1.000  C
  C56      1.0000 0.65334  0.43774  0.66290  Biso   1.000  C
  C57      1.0000 0.84666  0.56226  0.16290  Biso   1.000  C
  C58      1.0000 0.19426  0.45777  0.64720  Biso   1.000  C
  C59      1.0000 0.94061  0.56053  0.88864  Biso   1.000  C
  C60      1.0000 0.58714  0.51436  0.92164  Biso   1.000  C
  C61      1.0000 0.90334  0.31226  0.41290  Biso   1.000  C
  C62      1.0000 0.30939  0.31053  0.63864  Biso   1.000  C
  C63      1.0000 0.91286  0.48564  0.42164  Biso   1.000  C
  C64      1.0000 0.80574  0.54223  0.64720  Biso   1.000  C
 
data_G85
_cell_length_a       3.37059
_cell_length_b       4.48422
_cell_length_c       6.54057
_cell_angle_alpha    91.9873
_cell_angle_beta     93.914
_cell_angle_gamma    103.589
_chemical_formula_sum   G85

_symmetry_space_group_name_H-M    "P 1"
_symmetry_int_tables_number       1

loop_
  _symmetry_equiv_pos_as_xyz
  'x, y, z'

loop_
  _atom_site_label
  _atom_site_occupancy
  _atom_site_fract_x
  _atom_site_fract_y
  _atom_site_fract_z
  _atom_site_thermal_displace_type
  _atom_site_B_iso_or_equiv
  _atom_site_type_symbol
  C1       1.0000 0.72667  0.08776  0.00227  Biso   1.000  C
  C2       1.0000 0.68708  0.74529  0.69250  Biso   1.000  C
  C3       1.0000 0.77606  0.79987  0.31116  Biso   1.000  C
  C4       1.0000 0.38662  0.92250  0.58466  Biso   1.000  C
  C5       1.0000 0.51719  0.52039  0.17953  Biso   1.000  C
  C6       1.0000 0.96555  0.99200  0.83127  Biso   1.000  C
  C7       1.0000 0.02688  0.32251  0.48848  Biso   1.000  C
  C8       1.0000 0.31292  0.25471  0.30750  Biso   1.000  C
  C9       1.0000 0.97312  0.67749  0.51152  Biso   1.000  C
  C10      1.0000 0.61338  0.07750  0.41534  Biso   1.000  C
  C11      1.0000 0.22394  0.20013  0.68884  Biso   1.000  C
  C12      1.0000 0.77421  0.41972  0.00219  Biso   1.000  C
  C13      1.0000 0.22579  0.58028  0.99781  Biso   1.000  C
  C14      1.0000 0.48281  0.47961  0.82047  Biso   1.000  C
  C15      1.0000 0.27333  0.91224  0.99773  Biso   1.000  C
  C16      1.0000 0.03445  0.00800  0.16873  Biso   1.000  C
 
data_G86
_cell_length_a       6.90923
_cell_length_b       10.6136
_cell_length_c       2.50884
_cell_angle_alpha    90
_cell_angle_beta     90
_cell_angle_gamma    90
_chemical_formula_sum   G86

_symmetry_space_group_name_H-M    "P 1"
_symmetry_int_tables_number       1

loop_
  _symmetry_equiv_pos_as_xyz
  'x, y, z'

loop_
  _atom_site_label
  _atom_site_occupancy
  _atom_site_fract_x
  _atom_site_fract_y
  _atom_site_fract_z
  _atom_site_thermal_displace_type
  _atom_site_B_iso_or_equiv
  _atom_site_type_symbol
  C1       1.0000 0.50000  0.54156  0.25000  Biso   1.000  C
  C2       1.0000 0.80356  0.62295  0.54589  Biso   1.000  C
  C3       1.0000 0.50000  0.45844  0.75000  Biso   1.000  C
  C4       1.0000 0.69644  0.12295  0.95411  Biso   1.000  C
  C5       1.0000 0.43535  0.76082  0.48386  Biso   1.000  C
  C6       1.0000 0.32702  0.36674  0.57298  Biso   1.000  C
  C7       1.0000 0.56465  0.23918  0.98386  Biso   1.000  C
  C8       1.0000 0.80356  0.37705  0.45411  Biso   1.000  C
  C9       1.0000 0.32702  0.63326  0.42702  Biso   1.000  C
  C10      1.0000 0.56723  0.00000  -0.00000  Biso   1.000  C
  C11      1.0000 0.43535  0.23918  0.51614  Biso   1.000  C
  C12      1.0000 0.67298  0.63326  0.07298  Biso   1.000  C
  C13      1.0000 0.56465  0.76082  0.01614  Biso   1.000  C
  C14      1.0000 0.67298  0.36674  0.92702  Biso   1.000  C
  C15      1.0000 0.93277  0.50000  0.50000  Biso   1.000  C
  C16      1.0000 0.19644  0.37705  0.04589  Biso   1.000  C
  C17      1.0000 0.00000  0.04156  0.25000  Biso   1.000  C
  C18      1.0000 0.30356  0.12295  0.54589  Biso   1.000  C
  C19      1.0000 0.00000  0.95844  0.75000  Biso   1.000  C
  C20      1.0000 0.19644  0.62295  0.95411  Biso   1.000  C
  C21      1.0000 0.93535  0.26082  0.48386  Biso   1.000  C
  C22      1.0000 0.82702  0.86674  0.57298  Biso   1.000  C
  C23      1.0000 0.06465  0.73918  0.98386  Biso   1.000  C
  C24      1.0000 0.30356  0.87705  0.45411  Biso   1.000  C
  C25      1.0000 0.82702  0.13326  0.42702  Biso   1.000  C
  C26      1.0000 0.06723  0.50000  0.00000  Biso   1.000  C
  C27      1.0000 0.93535  0.73918  0.51614  Biso   1.000  C
  C28      1.0000 0.17298  0.13326  0.07298  Biso   1.000  C
  C29      1.0000 0.06465  0.26082  0.01614  Biso   1.000  C
  C30      1.0000 0.17298  0.86674  0.92702  Biso   1.000  C
  C31      1.0000 0.43277  0.00000  0.50000  Biso   1.000  C
  C32      1.0000 0.69644  0.87705  0.04589  Biso   1.000  C
 
data_G87
_cell_length_a       3.83633
_cell_length_b       4.27843
_cell_length_c       5.74971
_cell_angle_alpha    90
_cell_angle_beta     94.7023
_cell_angle_gamma    90
_chemical_formula_sum   G87

_symmetry_space_group_name_H-M    "P 1"
_symmetry_int_tables_number       1

loop_
  _symmetry_equiv_pos_as_xyz
  'x, y, z'

loop_
  _atom_site_label
  _atom_site_occupancy
  _atom_site_fract_x
  _atom_site_fract_y
  _atom_site_fract_z
  _atom_site_thermal_displace_type
  _atom_site_B_iso_or_equiv
  _atom_site_type_symbol
  C1       1.0000 0.57183  0.05208  0.62247  Biso   1.000  C
  C2       1.0000 0.04211  0.09508  0.39319  Biso   1.000  C
  C3       1.0000 0.41896  0.92292  0.38291  Biso   1.000  C
  C4       1.0000 0.58104  0.42292  0.61709  Biso   1.000  C
  C5       1.0000 0.89988  0.53588  0.11337  Biso   1.000  C
  C6       1.0000 0.55487  0.37550  0.15885  Biso   1.000  C
  C7       1.0000 0.20651  0.36868  0.97846  Biso   1.000  C
  C8       1.0000 0.93343  0.96282  0.62574  Biso   1.000  C
  C9       1.0000 0.42817  0.55208  0.37753  Biso   1.000  C
  C10      1.0000 0.95788  0.59508  0.60681  Biso   1.000  C
  C11      1.0000 0.06657  0.46282  0.37426  Biso   1.000  C
  C12      1.0000 0.44513  0.87550  0.84115  Biso   1.000  C
  C13      1.0000 0.69312  0.05251  0.23028  Biso   1.000  C
  C14      1.0000 0.79349  0.86868  0.02154  Biso   1.000  C
  C15      1.0000 0.30688  0.55251  0.76972  Biso   1.000  C
  C16      1.0000 0.10012  0.03588  0.88663  Biso   1.000  C
 
data_G88
_cell_length_a       4.25493
_cell_length_b       6.00488
_cell_length_c       7.57387
_cell_angle_alpha    90
_cell_angle_beta     90
_cell_angle_gamma    90
_chemical_formula_sum   G88

_symmetry_space_group_name_H-M    "P 1"
_symmetry_int_tables_number       1

loop_
  _symmetry_equiv_pos_as_xyz
  'x, y, z'

loop_
  _atom_site_label
  _atom_site_occupancy
  _atom_site_fract_x
  _atom_site_fract_y
  _atom_site_fract_z
  _atom_site_thermal_displace_type
  _atom_site_B_iso_or_equiv
  _atom_site_type_symbol
  C1       1.0000 0.68400  0.27815  0.34121  Biso   1.000  C
  C2       1.0000 0.68568  0.63212  -0.00000  Biso   1.000  C
  C3       1.0000 0.31432  0.36788  -0.00000  Biso   1.000  C
  C4       1.0000 0.81600  0.22185  0.84121  Biso   1.000  C
  C5       1.0000 0.81650  0.50000  0.60076  Biso   1.000  C
  C6       1.0000 0.18400  0.22185  0.84121  Biso   1.000  C
  C7       1.0000 0.68568  0.36788  -0.00000  Biso   1.000  C
  C8       1.0000 0.18400  0.22185  0.15879  Biso   1.000  C
  C9       1.0000 0.81650  0.50000  0.39924  Biso   1.000  C
  C10      1.0000 0.31600  0.27815  0.34121  Biso   1.000  C
  C11      1.0000 0.81600  0.77815  0.15879  Biso   1.000  C
  C12      1.0000 0.18400  0.77815  0.15879  Biso   1.000  C
  C13      1.0000 0.18350  0.50000  0.39924  Biso   1.000  C
  C14      1.0000 0.18350  0.50000  0.60076  Biso   1.000  C
  C15      1.0000 0.81600  0.22185  0.15879  Biso   1.000  C
  C16      1.0000 0.31432  0.63212  -0.00000  Biso   1.000  C
  C17      1.0000 0.18400  0.77815  0.84121  Biso   1.000  C
  C18      1.0000 0.18568  0.13212  0.50000  Biso   1.000  C
  C19      1.0000 0.81432  0.86788  0.50000  Biso   1.000  C
  C20      1.0000 0.31600  0.72185  0.34121  Biso   1.000  C
  C21      1.0000 0.31650  0.00000  0.10076  Biso   1.000  C
  C22      1.0000 0.68400  0.72185  0.34121  Biso   1.000  C
  C23      1.0000 0.18568  0.86788  0.50000  Biso   1.000  C
  C24      1.0000 0.68400  0.72185  0.65879  Biso   1.000  C
  C25      1.0000 0.31650  -0.00000  0.89924  Biso   1.000  C
  C26      1.0000 0.81600  0.77815  0.84121  Biso   1.000  C
  C27      1.0000 0.31600  0.27815  0.65879  Biso   1.000  C
  C28      1.0000 0.68400  0.27815  0.65879  Biso   1.000  C
  C29      1.0000 0.68350  -0.00000  0.89924  Biso   1.000  C
  C30      1.0000 0.68350  0.00000  0.10076  Biso   1.000  C
  C31      1.0000 0.31600  0.72185  0.65879  Biso   1.000  C
  C32      1.0000 0.81432  0.13212  0.50000  Biso   1.000  C
 
data_G89
_cell_length_a       3.44578
_cell_length_b       4.59293
_cell_length_c       6.40612
_cell_angle_alpha    82.7871
_cell_angle_beta     86.6839
_cell_angle_gamma    69.357
_chemical_formula_sum   G89

_symmetry_space_group_name_H-M    "P 1"
_symmetry_int_tables_number       1

loop_
  _symmetry_equiv_pos_as_xyz
  'x, y, z'

loop_
  _atom_site_label
  _atom_site_occupancy
  _atom_site_fract_x
  _atom_site_fract_y
  _atom_site_fract_z
  _atom_site_thermal_displace_type
  _atom_site_B_iso_or_equiv
  _atom_site_type_symbol
  C1       1.0000 0.44187  0.84899  0.47689  Biso   1.000  C
  C2       1.0000 0.84029  0.57137  0.40755  Biso   1.000  C
  C3       1.0000 0.77636  0.27739  0.33762  Biso   1.000  C
  C4       1.0000 0.16280  0.56565  0.04610  Biso   1.000  C
  C5       1.0000 0.57200  0.31879  0.12804  Biso   1.000  C
  C6       1.0000 0.04980  0.22965  0.78884  Biso   1.000  C
  C7       1.0000 0.83720  0.43435  0.95390  Biso   1.000  C
  C8       1.0000 0.17881  0.97897  0.28161  Biso   1.000  C
  C9       1.0000 0.42800  0.68121  0.87196  Biso   1.000  C
  C10      1.0000 0.22364  0.72261  0.66238  Biso   1.000  C
  C11      1.0000 0.53147  0.01147  0.11618  Biso   1.000  C
  C12      1.0000 0.46853  0.98853  0.88382  Biso   1.000  C
  C13      1.0000 0.15971  0.42863  0.59245  Biso   1.000  C
  C14      1.0000 0.82119  0.02103  0.71839  Biso   1.000  C
  C15      1.0000 0.55813  0.15101  0.52311  Biso   1.000  C
  C16      1.0000 0.95020  0.77035  0.21116  Biso   1.000  C
 
data_G90
_cell_length_a       6.23757
_cell_length_b       12.0914
_cell_length_c       2.50606
_cell_angle_alpha    90
_cell_angle_beta     101.079
_cell_angle_gamma    90
_chemical_formula_sum   G90

_symmetry_space_group_name_H-M    "P 1"
_symmetry_int_tables_number       1

loop_
  _symmetry_equiv_pos_as_xyz
  'x, y, z'

loop_
  _atom_site_label
  _atom_site_occupancy
  _atom_site_fract_x
  _atom_site_fract_y
  _atom_site_fract_z
  _atom_site_thermal_displace_type
  _atom_site_B_iso_or_equiv
  _atom_site_type_symbol
  C1       1.0000 0.42355  0.62271  0.94661  Biso   1.000  C
  C2       1.0000 0.31772  0.74160  0.78507  Biso   1.000  C
  C3       1.0000 0.07645  0.87729  0.05339  Biso   1.000  C
  C4       1.0000 0.72301  0.03672  0.86960  Biso   1.000  C
  C5       1.0000 0.57645  0.62271  0.55339  Biso   1.000  C
  C6       1.0000 0.92355  0.87729  0.44661  Biso   1.000  C
  C7       1.0000 0.72302  0.96328  0.36960  Biso   1.000  C
  C8       1.0000 1.00000  0.60382  0.75000  Biso   1.000  C
  C9       1.0000 0.27699  0.03672  0.63040  Biso   1.000  C
  C10      1.0000 0.81772  0.75840  0.28507  Biso   1.000  C
  C11      1.0000 0.18228  0.75840  0.21493  Biso   1.000  C
  C12      1.0000 0.50000  0.82325  0.75000  Biso   1.000  C
  C13      1.0000 1.00000  0.67675  0.25000  Biso   1.000  C
  C14      1.0000 0.27699  0.96328  0.13040  Biso   1.000  C
  C15      1.0000 0.50000  0.89618  0.25000  Biso   1.000  C
  C16      1.0000 0.68228  0.74160  0.71493  Biso   1.000  C
  C17      1.0000 0.92355  0.12271  0.94661  Biso   1.000  C
  C18      1.0000 0.81772  0.24160  0.78507  Biso   1.000  C
  C19      1.0000 0.57645  0.37729  0.05339  Biso   1.000  C
  C20      1.0000 0.22301  0.53672  0.86960  Biso   1.000  C
  C21      1.0000 0.07645  0.12271  0.55339  Biso   1.000  C
  C22      1.0000 0.42355  0.37729  0.44661  Biso   1.000  C
  C23      1.0000 0.22301  0.46328  0.36960  Biso   1.000  C
  C24      1.0000 0.50000  0.10382  0.75000  Biso   1.000  C
  C25      1.0000 0.77699  0.53672  0.63040  Biso   1.000  C
  C26      1.0000 0.31772  0.25840  0.28507  Biso   1.000  C
  C27      1.0000 0.68228  0.25840  0.21493  Biso   1.000  C
  C28      1.0000 1.00000  0.32325  0.75000  Biso   1.000  C
  C29      1.0000 0.50000  0.17675  0.25000  Biso   1.000  C
  C30      1.0000 0.77699  0.46328  0.13040  Biso   1.000  C
  C31      1.0000 1.00000  0.39618  0.25000  Biso   1.000  C
  C32      1.0000 0.18228  0.24160  0.71493  Biso   1.000  C
 
data_G91
_cell_length_a       9.10014
_cell_length_b       4.45132
_cell_length_c       4.8075
_cell_angle_alpha    90
_cell_angle_beta     94.3963
_cell_angle_gamma    90
_chemical_formula_sum   G91

_symmetry_space_group_name_H-M    "P 1"
_symmetry_int_tables_number       1

loop_
  _symmetry_equiv_pos_as_xyz
  'x, y, z'

loop_
  _atom_site_label
  _atom_site_occupancy
  _atom_site_fract_x
  _atom_site_fract_y
  _atom_site_fract_z
  _atom_site_thermal_displace_type
  _atom_site_B_iso_or_equiv
  _atom_site_type_symbol
  C1       1.0000 0.93378  0.05400  0.73396  Biso   1.000  C
  C2       1.0000 0.07890  0.88712  0.78018  Biso   1.000  C
  C3       1.0000 0.96047  0.56195  0.14012  Biso   1.000  C
  C4       1.0000 0.83285  0.05380  0.98266  Biso   1.000  C
  C5       1.0000 0.03953  0.56195  0.85988  Biso   1.000  C
  C6       1.0000 0.83475  0.96543  0.47828  Biso   1.000  C
  C7       1.0000 0.95097  0.36828  0.61950  Biso   1.000  C
  C8       1.0000 0.81275  0.37784  0.12282  Biso   1.000  C
  C9       1.0000 0.16715  0.05380  0.01734  Biso   1.000  C
  C10      1.0000 0.79997  0.30928  0.43877  Biso   1.000  C
  C11      1.0000 0.04903  0.36828  0.38051  Biso   1.000  C
  C12      1.0000 0.92110  0.88712  0.21982  Biso   1.000  C
  C13      1.0000 0.20003  0.30928  0.56123  Biso   1.000  C
  C14      1.0000 0.06622  0.05400  0.26604  Biso   1.000  C
  C15      1.0000 0.18725  0.37784  0.87718  Biso   1.000  C
  C16      1.0000 0.16525  0.96543  0.52172  Biso   1.000  C
  C17      1.0000 0.43378  0.55400  0.73396  Biso   1.000  C
  C18      1.0000 0.57890  0.38712  0.78018  Biso   1.000  C
  C19      1.0000 0.46047  0.06195  0.14012  Biso   1.000  C
  C20      1.0000 0.33285  0.55380  0.98266  Biso   1.000  C
  C21      1.0000 0.53953  0.06195  0.85988  Biso   1.000  C
  C22      1.0000 0.33475  0.46543  0.47828  Biso   1.000  C
  C23      1.0000 0.45097  0.86828  0.61949  Biso   1.000  C
  C24      1.0000 0.31275  0.87784  0.12282  Biso   1.000  C
  C25      1.0000 0.66715  0.55380  0.01734  Biso   1.000  C
  C26      1.0000 0.29997  0.80928  0.43877  Biso   1.000  C
  C27      1.0000 0.54903  0.86828  0.38051  Biso   1.000  C
  C28      1.0000 0.42110  0.38712  0.21982  Biso   1.000  C
  C29      1.0000 0.70003  0.80928  0.56123  Biso   1.000  C
  C30      1.0000 0.56622  0.55400  0.26604  Biso   1.000  C
  C31      1.0000 0.68725  0.87784  0.87718  Biso   1.000  C
  C32      1.0000 0.66525  0.46543  0.52172  Biso   1.000  C
 
data_G92
_cell_length_a       4.24528
_cell_length_b       2.50236
_cell_length_c       8.65471
_cell_angle_alpha    90
_cell_angle_beta     95.2386
_cell_angle_gamma    90
_chemical_formula_sum   G92

_symmetry_space_group_name_H-M    "P 1"
_symmetry_int_tables_number       1

loop_
  _symmetry_equiv_pos_as_xyz
  'x, y, z'

loop_
  _atom_site_label
  _atom_site_occupancy
  _atom_site_fract_x
  _atom_site_fract_y
  _atom_site_fract_z
  _atom_site_thermal_displace_type
  _atom_site_B_iso_or_equiv
  _atom_site_type_symbol
  C1       1.0000 0.57057  0.43944  0.54216  Biso   1.000  C
  C2       1.0000 0.61942  0.96487  0.79412  Biso   1.000  C
  C3       1.0000 0.92395  0.25157  0.03307  Biso   1.000  C
  C4       1.0000 0.52509  0.94967  0.28887  Biso   1.000  C
  C5       1.0000 0.01200  0.38296  0.20736  Biso   1.000  C
  C6       1.0000 0.07605  0.75158  0.96693  Biso   1.000  C
  C7       1.0000 0.94518  0.40795  0.54202  Biso   1.000  C
  C8       1.0000 0.42943  0.93944  0.45784  Biso   1.000  C
  C9       1.0000 0.58425  0.10757  0.97325  Biso   1.000  C
  C10      1.0000 0.89704  0.89856  0.28960  Biso   1.000  C
  C11      1.0000 0.05482  0.90795  0.45798  Biso   1.000  C
  C12      1.0000 0.47491  0.44967  0.71113  Biso   1.000  C
  C13      1.0000 0.10296  0.39857  0.71040  Biso   1.000  C
  C14      1.0000 0.41575  0.60757  0.02675  Biso   1.000  C
  C15      1.0000 0.38058  0.46487  0.20588  Biso   1.000  C
  C16      1.0000 0.98800  0.88296  0.79264  Biso   1.000  C
 
data_G93
_cell_length_a       13.2606
_cell_length_b       2.52541
_cell_length_c       5.73254
_cell_angle_alpha    90
_cell_angle_beta     90.0023
_cell_angle_gamma    90
_chemical_formula_sum   G93

_symmetry_space_group_name_H-M    "P 1"
_symmetry_int_tables_number       1

loop_
  _symmetry_equiv_pos_as_xyz
  'x, y, z'

loop_
  _atom_site_label
  _atom_site_occupancy
  _atom_site_fract_x
  _atom_site_fract_y
  _atom_site_fract_z
  _atom_site_thermal_displace_type
  _atom_site_B_iso_or_equiv
  _atom_site_type_symbol
  C1       1.0000 0.78290  0.00000  0.23842  Biso   1.000  C
  C2       1.0000 0.78289  0.00000  0.76157  Biso   1.000  C
  C3       1.0000 0.66674  0.50000  1.00000  Biso   1.000  C
  C4       1.0000 0.44162  0.00000  0.25539  Biso   1.000  C
  C5       1.0000 0.39010  0.50000  0.63431  Biso   1.000  C
  C6       1.0000 0.39010  0.50000  0.36569  Biso   1.000  C
  C7       1.0000 0.83326  0.00000  0.00000  Biso   1.000  C
  C8       1.0000 0.55838  0.00000  0.25539  Biso   1.000  C
  C9       1.0000 0.55838  0.00000  0.74461  Biso   1.000  C
  C10      1.0000 0.39756  0.00000  0.00000  Biso   1.000  C
  C11      1.0000 0.60990  0.50000  0.36569  Biso   1.000  C
  C12      1.0000 0.44162  0.00000  0.74461  Biso   1.000  C
  C13      1.0000 0.60990  0.50000  0.63431  Biso   1.000  C
  C14      1.0000 0.71710  0.50000  0.76158  Biso   1.000  C
  C15      1.0000 0.60244  0.00000  1.00000  Biso   1.000  C
  C16      1.0000 0.71711  0.50000  0.23843  Biso   1.000  C
  C17      1.0000 0.28290  0.50000  0.23842  Biso   1.000  C
  C18      1.0000 0.28289  0.50000  0.76157  Biso   1.000  C
  C19      1.0000 0.16674  0.00000  1.00000  Biso   1.000  C
  C20      1.0000 0.94162  0.50000  0.25539  Biso   1.000  C
  C21      1.0000 0.89010  0.00000  0.63431  Biso   1.000  C
  C22      1.0000 0.89010  0.00000  0.36569  Biso   1.000  C
  C23      1.0000 0.33326  0.50000  0.00000  Biso   1.000  C
  C24      1.0000 0.05838  0.50000  0.25539  Biso   1.000  C
  C25      1.0000 0.05838  0.50000  0.74461  Biso   1.000  C
  C26      1.0000 0.89756  0.50000  0.00000  Biso   1.000  C
  C27      1.0000 0.10990  0.00000  0.36569  Biso   1.000  C
  C28      1.0000 0.94162  0.50000  0.74461  Biso   1.000  C
  C29      1.0000 0.10990  0.00000  0.63431  Biso   1.000  C
  C30      1.0000 0.21710  0.00000  0.76158  Biso   1.000  C
  C31      1.0000 0.10244  0.50000  1.00000  Biso   1.000  C
  C32      1.0000 0.21711  0.00000  0.23843  Biso   1.000  C
 
data_G94
_cell_length_a       15.269
_cell_length_b       2.51297
_cell_length_c       4.33085
_cell_angle_alpha    90
_cell_angle_beta     95.2605
_cell_angle_gamma    90
_chemical_formula_sum   G94

_symmetry_space_group_name_H-M    "P 1"
_symmetry_int_tables_number       1

loop_
  _symmetry_equiv_pos_as_xyz
  'x, y, z'

loop_
  _atom_site_label
  _atom_site_occupancy
  _atom_site_fract_x
  _atom_site_fract_y
  _atom_site_fract_z
  _atom_site_thermal_displace_type
  _atom_site_B_iso_or_equiv
  _atom_site_type_symbol
  C1       1.0000 0.11484  -0.00000  0.36793  Biso   1.000  C
  C2       1.0000 0.88516  0.00000  0.63207  Biso   1.000  C
  C3       1.0000 0.01462  -0.00000  0.33620  Biso   1.000  C
  C4       1.0000 0.01977  0.50000  0.84118  Biso   1.000  C
  C5       1.0000 0.15648  -0.00000  0.71023  Biso   1.000  C
  C6       1.0000 0.75058  0.50000  0.60758  Biso   1.000  C
  C7       1.0000 0.84352  0.00000  0.28977  Biso   1.000  C
  C8       1.0000 0.12642  0.50000  0.87521  Biso   1.000  C
  C9       1.0000 0.74942  0.00000  0.39242  Biso   1.000  C
  C10      1.0000 0.15408  0.50000  0.22526  Biso   1.000  C
  C11      1.0000 0.98023  0.50000  0.15882  Biso   1.000  C
  C12      1.0000 0.98538  0.00000  0.66380  Biso   1.000  C
  C13      1.0000 0.84592  0.50000  0.77474  Biso   1.000  C
  C14      1.0000 0.87358  0.50000  0.12479  Biso   1.000  C
  C15      1.0000 0.61484  0.50000  0.36793  Biso   1.000  C
  C16      1.0000 0.38516  0.50000  0.63207  Biso   1.000  C
  C17      1.0000 0.51462  0.50000  0.33620  Biso   1.000  C
  C18      1.0000 0.51977  -0.00000  0.84118  Biso   1.000  C
  C19      1.0000 0.65648  0.50000  0.71023  Biso   1.000  C
  C20      1.0000 0.25058  -0.00000  0.60758  Biso   1.000  C
  C21      1.0000 0.34352  0.50000  0.28977  Biso   1.000  C
  C22      1.0000 0.62642  0.00000  0.87521  Biso   1.000  C
  C23      1.0000 0.24942  0.50000  0.39242  Biso   1.000  C
  C24      1.0000 0.65408  0.00000  0.22526  Biso   1.000  C
  C25      1.0000 0.48023  0.00000  0.15882  Biso   1.000  C
  C26      1.0000 0.48538  0.50000  0.66380  Biso   1.000  C
  C27      1.0000 0.34592  0.00000  0.77474  Biso   1.000  C
  C28      1.0000 0.37358  -0.00000  0.12479  Biso   1.000  C
 
data_G95
_cell_length_a       2.52509
_cell_length_b       15.8306
_cell_length_c       4.11757
_cell_angle_alpha    90
_cell_angle_beta     90
_cell_angle_gamma    90
_chemical_formula_sum   G95

_symmetry_space_group_name_H-M    "P 1"
_symmetry_int_tables_number       1

loop_
  _symmetry_equiv_pos_as_xyz
  'x, y, z'

loop_
  _atom_site_label
  _atom_site_occupancy
  _atom_site_fract_x
  _atom_site_fract_y
  _atom_site_fract_z
  _atom_site_thermal_displace_type
  _atom_site_B_iso_or_equiv
  _atom_site_type_symbol
  C1       1.0000 -0.00000  0.66553  0.32452  Biso   1.000  C
  C2       1.0000 0.00000  0.70740  0.99927  Biso   1.000  C
  C3       1.0000 0.00000  0.07460  0.46891  Biso   1.000  C
  C4       1.0000 -0.00000  0.83088  0.34691  Biso   1.000  C
  C5       1.0000 0.00000  1.00000  0.20397  Biso   1.000  C
  C6       1.0000 0.50000  0.92626  0.70254  Biso   1.000  C
  C7       1.0000 -0.00000  0.80635  0.99935  Biso   1.000  C
  C8       1.0000 0.50000  0.69364  0.49935  Biso   1.000  C
  C9       1.0000 0.50000  1.00000  0.96684  Biso   1.000  C
  C10      1.0000 0.50000  0.66911  0.84691  Biso   1.000  C
  C11      1.0000 0.50000  0.79259  0.49927  Biso   1.000  C
  C12      1.0000 0.00000  0.92540  0.46891  Biso   1.000  C
  C13      1.0000 0.50000  0.83447  0.82452  Biso   1.000  C
  C14      1.0000 0.50000  0.07373  0.70254  Biso   1.000  C
  C15      1.0000 0.50000  0.16553  0.82452  Biso   1.000  C
  C16      1.0000 0.50000  0.20740  0.49927  Biso   1.000  C
  C17      1.0000 0.50000  0.57460  0.96891  Biso   1.000  C
  C18      1.0000 0.50000  0.33088  0.84691  Biso   1.000  C
  C19      1.0000 0.50000  0.50000  0.70397  Biso   1.000  C
  C20      1.0000 0.00000  0.42626  0.20254  Biso   1.000  C
  C21      1.0000 0.50000  0.30635  0.49935  Biso   1.000  C
  C22      1.0000 -0.00000  0.19364  0.99935  Biso   1.000  C
  C23      1.0000 0.00000  0.50000  0.46684  Biso   1.000  C
  C24      1.0000 -0.00000  0.16911  0.34691  Biso   1.000  C
  C25      1.0000 0.00000  0.29259  0.99927  Biso   1.000  C
  C26      1.0000 0.50000  0.42540  0.96891  Biso   1.000  C
  C27      1.0000 -0.00000  0.33447  0.32452  Biso   1.000  C
  C28      1.0000 0.00000  0.57373  0.20254  Biso   1.000  C
 
data_G96
_cell_length_a       4.92829
_cell_length_b       4.92829
_cell_length_c       6.84788
_cell_angle_alpha    90
_cell_angle_beta     90
_cell_angle_gamma    90
_chemical_formula_sum   G96

_symmetry_space_group_name_H-M    "P 1"
_symmetry_int_tables_number       1

loop_
  _symmetry_equiv_pos_as_xyz
  'x, y, z'

loop_
  _atom_site_label
  _atom_site_occupancy
  _atom_site_fract_x
  _atom_site_fract_y
  _atom_site_fract_z
  _atom_site_thermal_displace_type
  _atom_site_B_iso_or_equiv
  _atom_site_type_symbol
  C1       1.0000 0.00000  0.00000  0.00000  Biso   1.000  C
  C2       1.0000 0.50000  -0.00000  0.75000  Biso   1.000  C
  C3       1.0000 0.30625  0.39487  0.98056  Biso   1.000  C
  C4       1.0000 0.69375  0.60513  0.98056  Biso   1.000  C
  C5       1.0000 0.12314  0.25000  0.12500  Biso   1.000  C
  C6       1.0000 0.60513  0.30625  0.01944  Biso   1.000  C
  C7       1.0000 0.19375  0.39487  0.76944  Biso   1.000  C
  C8       1.0000 0.10513  0.69375  0.73056  Biso   1.000  C
  C9       1.0000 0.89487  0.30625  0.73056  Biso   1.000  C
  C10      1.0000 0.87686  0.75000  0.12500  Biso   1.000  C
  C11      1.0000 0.75000  0.12314  0.87500  Biso   1.000  C
  C12      1.0000 0.89487  0.19375  0.51944  Biso   1.000  C
  C13      1.0000 0.75000  0.37686  0.37500  Biso   1.000  C
  C14      1.0000 0.30625  0.10513  0.26944  Biso   1.000  C
  C15      1.0000 0.50000  0.50000  0.50000  Biso   1.000  C
  C16      1.0000 -0.00000  0.50000  0.25000  Biso   1.000  C
  C17      1.0000 0.80625  0.89487  0.48056  Biso   1.000  C
  C18      1.0000 0.19375  0.10513  0.48056  Biso   1.000  C
  C19      1.0000 0.62314  0.75000  0.62500  Biso   1.000  C
  C20      1.0000 0.10513  0.80625  0.51944  Biso   1.000  C
  C21      1.0000 0.69375  0.89487  0.26944  Biso   1.000  C
  C22      1.0000 0.60513  0.19375  0.23056  Biso   1.000  C
  C23      1.0000 0.39487  0.80625  0.23056  Biso   1.000  C
  C24      1.0000 0.37686  0.25000  0.62500  Biso   1.000  C
  C25      1.0000 0.25000  0.62314  0.37500  Biso   1.000  C
  C26      1.0000 0.39487  0.69375  0.01944  Biso   1.000  C
  C27      1.0000 0.25000  0.87686  0.87500  Biso   1.000  C
  C28      1.0000 0.80625  0.60513  0.76944  Biso   1.000  C
 
data_G97
_cell_length_a       7.59284
_cell_length_b       4.28199
_cell_length_c       4.36125
_cell_angle_alpha    90
_cell_angle_beta     90
_cell_angle_gamma    90
_chemical_formula_sum   G97

_symmetry_space_group_name_H-M    "P 1"
_symmetry_int_tables_number       1

loop_
  _symmetry_equiv_pos_as_xyz
  'x, y, z'

loop_
  _atom_site_label
  _atom_site_occupancy
  _atom_site_fract_x
  _atom_site_fract_y
  _atom_site_fract_z
  _atom_site_thermal_displace_type
  _atom_site_B_iso_or_equiv
  _atom_site_type_symbol
  C1       1.0000 0.33940  0.06703  0.33837  Biso   1.000  C
  C2       1.0000 0.16060  0.06703  0.16163  Biso   1.000  C
  C3       1.0000 0.16060  0.93297  0.83837  Biso   1.000  C
  C4       1.0000 0.33940  0.56703  0.66163  Biso   1.000  C
  C5       1.0000 0.33940  0.43297  0.33837  Biso   1.000  C
  C6       1.0000 0.16060  0.56703  0.83837  Biso   1.000  C
  C7       1.0000 0.16060  0.43297  0.16163  Biso   1.000  C
  C8       1.0000 0.50000  0.06449  0.83492  Biso   1.000  C
  C9       1.0000 0.50000  0.93551  0.16508  Biso   1.000  C
  C10      1.0000 0.33940  0.93297  0.66163  Biso   1.000  C
  C11      1.0000 0.50000  0.43551  0.83492  Biso   1.000  C
  C12      1.0000 0.50000  0.56449  0.16508  Biso   1.000  C
  C13      1.0000 0.83940  0.56703  0.83837  Biso   1.000  C
  C14      1.0000 0.66060  0.56703  0.66163  Biso   1.000  C
  C15      1.0000 0.66060  0.43297  0.33837  Biso   1.000  C
  C16      1.0000 0.83940  0.06703  0.16163  Biso   1.000  C
  C17      1.0000 0.83940  0.93297  0.83837  Biso   1.000  C
  C18      1.0000 0.66060  0.06703  0.33837  Biso   1.000  C
  C19      1.0000 0.66060  0.93297  0.66163  Biso   1.000  C
  C20      1.0000 0.00000  0.56449  0.33492  Biso   1.000  C
  C21      1.0000 0.00000  0.43551  0.66508  Biso   1.000  C
  C22      1.0000 0.83940  0.43297  0.16163  Biso   1.000  C
  C23      1.0000 0.00000  0.93551  0.33492  Biso   1.000  C
  C24      1.0000 0.00000  0.06449  0.66508  Biso   1.000  C
 
data_G98
_cell_length_a       2.51224
_cell_length_b       13.1521
_cell_length_c       4.29025
_cell_angle_alpha    90
_cell_angle_beta     90
_cell_angle_gamma    90
_chemical_formula_sum   G98

_symmetry_space_group_name_H-M    "P 1"
_symmetry_int_tables_number       1

loop_
  _symmetry_equiv_pos_as_xyz
  'x, y, z'

loop_
  _atom_site_label
  _atom_site_occupancy
  _atom_site_fract_x
  _atom_site_fract_y
  _atom_site_fract_z
  _atom_site_thermal_displace_type
  _atom_site_B_iso_or_equiv
  _atom_site_type_symbol
  C1       1.0000 0.50000  0.10699  0.06648  Biso   1.000  C
  C2       1.0000 0.00000  0.27365  0.56842  Biso   1.000  C
  C3       1.0000 0.00000  0.05563  0.93549  Biso   1.000  C
  C4       1.0000 0.50000  0.22636  0.43164  Biso   1.000  C
  C5       1.0000 0.50000  0.89301  0.93361  Biso   1.000  C
  C6       1.0000 0.50000  0.22635  0.06842  Biso   1.000  C
  C7       1.0000 0.50000  0.10699  0.43361  Biso   1.000  C
  C8       1.0000 0.50000  0.89301  0.56648  Biso   1.000  C
  C9       1.0000 -0.00000  0.94437  0.06463  Biso   1.000  C
  C10      1.0000 -0.00000  0.27364  0.93164  Biso   1.000  C
  C11      1.0000 0.00000  0.94437  0.43549  Biso   1.000  C
  C12      1.0000 -0.00000  0.05563  0.56463  Biso   1.000  C
  C13      1.0000 -0.00000  0.60699  0.06648  Biso   1.000  C
  C14      1.0000 0.50000  0.77365  0.56842  Biso   1.000  C
  C15      1.0000 0.50000  0.55563  0.93549  Biso   1.000  C
  C16      1.0000 0.00000  0.72636  0.43164  Biso   1.000  C
  C17      1.0000 0.00000  0.39301  0.93361  Biso   1.000  C
  C18      1.0000 -0.00000  0.72635  0.06842  Biso   1.000  C
  C19      1.0000 0.00000  0.60699  0.43361  Biso   1.000  C
  C20      1.0000 0.00000  0.39301  0.56648  Biso   1.000  C
  C21      1.0000 0.50000  0.44437  0.06463  Biso   1.000  C
  C22      1.0000 0.50000  0.77364  0.93164  Biso   1.000  C
  C23      1.0000 0.50000  0.44437  0.43549  Biso   1.000  C
  C24      1.0000 0.50000  0.55563  0.56463  Biso   1.000  C
 
data_G99
_cell_length_a       3.81313
_cell_length_b       9.22496
_cell_length_c       4.26814
_cell_angle_alpha    90
_cell_angle_beta     90
_cell_angle_gamma    90
_chemical_formula_sum   G99

_symmetry_space_group_name_H-M    "P 1"
_symmetry_int_tables_number       1

loop_
  _symmetry_equiv_pos_as_xyz
  'x, y, z'

loop_
  _atom_site_label
  _atom_site_occupancy
  _atom_site_fract_x
  _atom_site_fract_y
  _atom_site_fract_z
  _atom_site_thermal_displace_type
  _atom_site_B_iso_or_equiv
  _atom_site_type_symbol
  C1       1.0000 0.29567  0.17422  0.93450  Biso   1.000  C
  C2       1.0000 0.70433  0.17422  0.56550  Biso   1.000  C
  C3       1.0000 0.50000  0.57674  0.43317  Biso   1.000  C
  C4       1.0000 0.29567  0.17422  0.56550  Biso   1.000  C
  C5       1.0000 0.50000  0.57674  0.06683  Biso   1.000  C
  C6       1.0000 0.20433  0.32578  0.06550  Biso   1.000  C
  C7       1.0000 0.70433  0.17422  0.93450  Biso   1.000  C
  C8       1.0000 0.50000  0.42326  0.93317  Biso   1.000  C
  C9       1.0000 0.50000  0.42326  0.56683  Biso   1.000  C
  C10      1.0000 0.79567  0.32578  0.43450  Biso   1.000  C
  C11      1.0000 0.79567  0.32578  0.06550  Biso   1.000  C
  C12      1.0000 0.20433  0.32578  0.43450  Biso   1.000  C
  C13      1.0000 0.79567  0.67422  0.93450  Biso   1.000  C
  C14      1.0000 0.20433  0.67422  0.56550  Biso   1.000  C
  C15      1.0000 0.00000  0.07674  0.43317  Biso   1.000  C
  C16      1.0000 0.79567  0.67422  0.56550  Biso   1.000  C
  C17      1.0000 -0.00000  0.07674  0.06683  Biso   1.000  C
  C18      1.0000 0.70433  0.82578  0.06550  Biso   1.000  C
  C19      1.0000 0.20433  0.67422  0.93450  Biso   1.000  C
  C20      1.0000 0.00000  0.92326  0.93317  Biso   1.000  C
  C21      1.0000 -0.00000  0.92326  0.56683  Biso   1.000  C
  C22      1.0000 0.29567  0.82578  0.43450  Biso   1.000  C
  C23      1.0000 0.29567  0.82578  0.06550  Biso   1.000  C
  C24      1.0000 0.70433  0.82578  0.43450  Biso   1.000  C
 
data_G100
_cell_length_a       2.52049
_cell_length_b       12.3357
_cell_length_c       3.95339
_cell_angle_alpha    90
_cell_angle_beta     90
_cell_angle_gamma    90
_chemical_formula_sum   G100

_symmetry_space_group_name_H-M    "P 1"
_symmetry_int_tables_number       1

loop_
  _symmetry_equiv_pos_as_xyz
  'x, y, z'

loop_
  _atom_site_label
  _atom_site_occupancy
  _atom_site_fract_x
  _atom_site_fract_y
  _atom_site_fract_z
  _atom_site_thermal_displace_type
  _atom_site_B_iso_or_equiv
  _atom_site_type_symbol
  C1       1.0000 0.50000  0.87469  0.29896  Biso   1.000  C
  C2       1.0000 0.00000  0.93681  0.80777  Biso   1.000  C
  C3       1.0000 0.00000  0.28474  0.00000  Biso   1.000  C
  C4       1.0000 0.50000  0.21526  0.00000  Biso   1.000  C
  C5       1.0000 0.00000  0.06319  0.19223  Biso   1.000  C
  C6       1.0000 0.00000  0.93681  0.19223  Biso   1.000  C
  C7       1.0000 0.50000  0.87469  0.70104  Biso   1.000  C
  C8       1.0000 0.00000  0.06319  0.80777  Biso   1.000  C
  C9       1.0000 0.50000  0.12531  0.29896  Biso   1.000  C
  C10      1.0000 0.50000  0.12531  0.70104  Biso   1.000  C
  C11      1.0000 0.00000  0.37469  0.29896  Biso   1.000  C
  C12      1.0000 0.50000  0.43681  0.80777  Biso   1.000  C
  C13      1.0000 0.50000  0.78474  0.00000  Biso   1.000  C
  C14      1.0000 0.00000  0.71526  0.00000  Biso   1.000  C
  C15      1.0000 0.50000  0.56319  0.19223  Biso   1.000  C
  C16      1.0000 0.50000  0.43681  0.19223  Biso   1.000  C
  C17      1.0000 0.00000  0.37469  0.70104  Biso   1.000  C
  C18      1.0000 0.50000  0.56319  0.80777  Biso   1.000  C
  C19      1.0000 0.00000  0.62531  0.29896  Biso   1.000  C
  C20      1.0000 0.00000  0.62531  0.70104  Biso   1.000  C
 
data_G102
_cell_length_a       7.04444
_cell_length_b       3.30941
_cell_length_c       5.32973
_cell_angle_alpha    90
_cell_angle_beta     89.999
_cell_angle_gamma    90
_chemical_formula_sum   G102

_symmetry_space_group_name_H-M    "P 1"
_symmetry_int_tables_number       1

loop_
  _symmetry_equiv_pos_as_xyz
  'x, y, z'

loop_
  _atom_site_label
  _atom_site_occupancy
  _atom_site_fract_x
  _atom_site_fract_y
  _atom_site_fract_z
  _atom_site_thermal_displace_type
  _atom_site_B_iso_or_equiv
  _atom_site_type_symbol
  C1       1.0000 0.85257  0.67735  0.34992  Biso   1.000  C
  C2       1.0000 0.14742  0.32272  0.34994  Biso   1.000  C
  C3       1.0000 0.14743  0.32265  0.65008  Biso   1.000  C
  C4       1.0000 0.14742  0.67728  0.84994  Biso   1.000  C
  C5       1.0000 0.85258  0.67728  0.65006  Biso   1.000  C
  C6       1.0000 1.00000  0.99995  0.75000  Biso   1.000  C
  C7       1.0000 1.00000  0.00005  0.25000  Biso   1.000  C
  C8       1.0000 0.14743  0.67735  0.15008  Biso   1.000  C
  C9       1.0000 0.85257  0.32265  0.84992  Biso   1.000  C
  C10      1.0000 0.85258  0.32272  0.15006  Biso   1.000  C
  C11      1.0000 0.35257  0.17735  0.34992  Biso   1.000  C
  C12      1.0000 0.64742  0.82272  0.34994  Biso   1.000  C
  C13      1.0000 0.64743  0.82265  0.65008  Biso   1.000  C
  C14      1.0000 0.64742  0.17728  0.84994  Biso   1.000  C
  C15      1.0000 0.35258  0.17728  0.65006  Biso   1.000  C
  C16      1.0000 0.50000  0.49995  0.75000  Biso   1.000  C
  C17      1.0000 0.50000  0.50005  0.25000  Biso   1.000  C
  C18      1.0000 0.64743  0.17735  0.15008  Biso   1.000  C
  C19      1.0000 0.35257  0.82265  0.84992  Biso   1.000  C
  C20      1.0000 0.35258  0.82272  0.15006  Biso   1.000  C
 
data_G103
_cell_length_a       7.41053
_cell_length_b       5.21732
_cell_length_c       3.92043
_cell_angle_alpha    90
_cell_angle_beta     93.7078
_cell_angle_gamma    90
_chemical_formula_sum   G103

_symmetry_space_group_name_H-M    "P 1"
_symmetry_int_tables_number       1

loop_
  _symmetry_equiv_pos_as_xyz
  'x, y, z'

loop_
  _atom_site_label
  _atom_site_occupancy
  _atom_site_fract_x
  _atom_site_fract_y
  _atom_site_fract_z
  _atom_site_thermal_displace_type
  _atom_site_B_iso_or_equiv
  _atom_site_type_symbol
  C1       1.0000 0.57106  0.23355  0.14640  Biso   1.000  C
  C2       1.0000 0.92894  0.73355  0.85360  Biso   1.000  C
  C3       1.0000 0.50000  0.70239  0.50000  Biso   1.000  C
  C4       1.0000 0.80107  0.50000  0.85824  Biso   1.000  C
  C5       1.0000 1.00000  0.79761  0.50000  Biso   1.000  C
  C6       1.0000 0.42894  0.76645  0.85360  Biso   1.000  C
  C7       1.0000 0.67743  0.50000  0.15659  Biso   1.000  C
  C8       1.0000 0.65579  0.50000  0.55602  Biso   1.000  C
  C9       1.0000 0.69893  0.00000  0.14176  Biso   1.000  C
  C10      1.0000 0.57106  0.76645  0.14640  Biso   1.000  C
  C11      1.0000 0.32257  0.50000  0.84341  Biso   1.000  C
  C12      1.0000 0.34421  0.50000  0.44398  Biso   1.000  C
  C13      1.0000 0.07106  0.73355  0.14640  Biso   1.000  C
  C14      1.0000 0.42894  0.23355  0.85360  Biso   1.000  C
  C15      1.0000 1.00000  0.20239  0.50000  Biso   1.000  C
  C16      1.0000 0.30107  0.00000  0.85824  Biso   1.000  C
  C17      1.0000 0.50000  0.29761  0.50000  Biso   1.000  C
  C18      1.0000 0.92894  0.26645  0.85360  Biso   1.000  C
  C19      1.0000 0.17743  0.00000  0.15659  Biso   1.000  C
  C20      1.0000 0.15579  0.00000  0.55602  Biso   1.000  C
  C21      1.0000 0.19893  0.50000  0.14176  Biso   1.000  C
  C22      1.0000 0.07106  0.26645  0.14640  Biso   1.000  C
  C23      1.0000 0.82257  -0.00000  0.84341  Biso   1.000  C
  C24      1.0000 0.84421  0.00000  0.44398  Biso   1.000  C
 
data_G104
_cell_length_a       4.85936
_cell_length_b       7.02111
_cell_length_c       4.34542
_cell_angle_alpha    90
_cell_angle_beta     93.1284
_cell_angle_gamma    90
_chemical_formula_sum   G104

_symmetry_space_group_name_H-M    "P 1"
_symmetry_int_tables_number       1

loop_
  _symmetry_equiv_pos_as_xyz
  'x, y, z'

loop_
  _atom_site_label
  _atom_site_occupancy
  _atom_site_fract_x
  _atom_site_fract_y
  _atom_site_fract_z
  _atom_site_thermal_displace_type
  _atom_site_B_iso_or_equiv
  _atom_site_type_symbol
  C1       1.0000 0.35789  0.81402  0.91022  Biso   1.000  C
  C2       1.0000 0.87319  0.78666  0.59935  Biso   1.000  C
  C3       1.0000 0.37319  0.71334  0.59935  Biso   1.000  C
  C4       1.0000 0.14211  0.31402  0.08978  Biso   1.000  C
  C5       1.0000 0.21157  0.00000  0.92329  Biso   1.000  C
  C6       1.0000 0.78843  0.00000  0.07671  Biso   1.000  C
  C7       1.0000 0.35789  0.18598  0.91022  Biso   1.000  C
  C8       1.0000 0.09452  0.00000  0.25020  Biso   1.000  C
  C9       1.0000 0.14211  0.68598  0.08978  Biso   1.000  C
  C10      1.0000 0.12681  0.21334  0.40065  Biso   1.000  C
  C11      1.0000 0.12681  0.78666  0.40065  Biso   1.000  C
  C12      1.0000 0.90548  -0.00000  0.74980  Biso   1.000  C
  C13      1.0000 0.85789  0.31402  0.91022  Biso   1.000  C
  C14      1.0000 0.37319  0.28666  0.59935  Biso   1.000  C
  C15      1.0000 0.87319  0.21334  0.59935  Biso   1.000  C
  C16      1.0000 0.64211  0.81402  0.08978  Biso   1.000  C
  C17      1.0000 0.71157  0.50000  0.92329  Biso   1.000  C
  C18      1.0000 0.28843  0.50000  0.07671  Biso   1.000  C
  C19      1.0000 0.85789  0.68598  0.91022  Biso   1.000  C
  C20      1.0000 0.59452  0.50000  0.25020  Biso   1.000  C
  C21      1.0000 0.64211  0.18598  0.08978  Biso   1.000  C
  C22      1.0000 0.62681  0.71334  0.40065  Biso   1.000  C
  C23      1.0000 0.62681  0.28666  0.40065  Biso   1.000  C
  C24      1.0000 0.40548  0.50000  0.74980  Biso   1.000  C
 
data_G105
_cell_length_a       2.51221
_cell_length_b       4.30845
_cell_length_c       6.86233
_cell_angle_alpha    90
_cell_angle_beta     90
_cell_angle_gamma    90
_chemical_formula_sum   G105

_symmetry_space_group_name_H-M    "P 1"
_symmetry_int_tables_number       1

loop_
  _symmetry_equiv_pos_as_xyz
  'x, y, z'

loop_
  _atom_site_label
  _atom_site_occupancy
  _atom_site_fract_x
  _atom_site_fract_y
  _atom_site_fract_z
  _atom_site_thermal_displace_type
  _atom_site_B_iso_or_equiv
  _atom_site_type_symbol
  C1       1.0000 0.00000  0.92842  0.09783  Biso   1.000  C
  C2       1.0000 0.50000  0.58913  0.87735  Biso   1.000  C
  C3       1.0000 0.00000  0.41087  0.37735  Biso   1.000  C
  C4       1.0000 0.00000  0.07213  0.30023  Biso   1.000  C
  C5       1.0000 -0.00000  0.07233  0.89544  Biso   1.000  C
  C6       1.0000 0.50000  0.07158  0.59783  Biso   1.000  C
  C7       1.0000 0.50000  0.92787  0.80023  Biso   1.000  C
  C8       1.0000 0.50000  0.92767  0.39544  Biso   1.000  C
  C9       1.0000 0.50000  0.58893  0.31822  Biso   1.000  C
  C10      1.0000 0.00000  0.28618  0.59780  Biso   1.000  C
  C11      1.0000 0.50000  0.71382  0.09780  Biso   1.000  C
  C12      1.0000 0.00000  0.41107  0.81822  Biso   1.000  C
 
data_G107
_cell_length_a       7.36308
_cell_length_b       2.52261
_cell_length_c       5.33582
_cell_angle_alpha    90
_cell_angle_beta     99.7896
_cell_angle_gamma    90
_chemical_formula_sum   G107

_symmetry_space_group_name_H-M    "P 1"
_symmetry_int_tables_number       1

loop_
  _symmetry_equiv_pos_as_xyz
  'x, y, z'

loop_
  _atom_site_label
  _atom_site_occupancy
  _atom_site_fract_x
  _atom_site_fract_y
  _atom_site_fract_z
  _atom_site_thermal_displace_type
  _atom_site_B_iso_or_equiv
  _atom_site_type_symbol
  C1       1.0000 0.97363  0.50000  0.35643  Biso   1.000  C
  C2       1.0000 0.89982  0.00000  0.97148  Biso   1.000  C
  C3       1.0000 0.85092  0.50000  0.80877  Biso   1.000  C
  C4       1.0000 0.10018  0.00000  0.02852  Biso   1.000  C
  C5       1.0000 0.14908  0.50000  0.19123  Biso   1.000  C
  C6       1.0000 0.13665  -0.00000  0.75196  Biso   1.000  C
  C7       1.0000 0.86335  0.00000  0.24804  Biso   1.000  C
  C8       1.0000 0.02637  0.50000  0.64357  Biso   1.000  C
  C9       1.0000 0.47363  -0.00000  0.35643  Biso   1.000  C
  C10      1.0000 0.39982  0.50000  0.97148  Biso   1.000  C
  C11      1.0000 0.35092  -0.00000  0.80877  Biso   1.000  C
  C12      1.0000 0.60018  0.50000  0.02852  Biso   1.000  C
  C13      1.0000 0.64908  0.00000  0.19123  Biso   1.000  C
  C14      1.0000 0.63665  0.50000  0.75196  Biso   1.000  C
  C15      1.0000 0.36335  0.50000  0.24804  Biso   1.000  C
  C16      1.0000 0.52637  0.00000  0.64357  Biso   1.000  C
 
data_G108
_cell_length_a       4.12389
_cell_length_b       2.52619
_cell_length_c       4.78077
_cell_angle_alpha    90
_cell_angle_beta     106.062
_cell_angle_gamma    90
_chemical_formula_sum   G108

_symmetry_space_group_name_H-M    "P 1"
_symmetry_int_tables_number       1

loop_
  _symmetry_equiv_pos_as_xyz
  'x, y, z'

loop_
  _atom_site_label
  _atom_site_occupancy
  _atom_site_fract_x
  _atom_site_fract_y
  _atom_site_fract_z
  _atom_site_thermal_displace_type
  _atom_site_B_iso_or_equiv
  _atom_site_type_symbol
  C1       1.0000 0.89988  0.50000  0.11336  Biso   1.000  C
  C2       1.0000 0.33321  0.00000  0.53398  Biso   1.000  C
  C3       1.0000 0.13151  0.50000  0.42103  Biso   1.000  C
  C4       1.0000 0.66679  0.00000  0.46602  Biso   1.000  C
  C5       1.0000 0.32506  -0.00000  0.88243  Biso   1.000  C
  C6       1.0000 0.86849  0.50000  0.57897  Biso   1.000  C
  C7       1.0000 0.67494  0.00000  0.11757  Biso   1.000  C
  C8       1.0000 0.10012  0.50000  0.88664  Biso   1.000  C
 
data_G109
_cell_length_a       4.72346
_cell_length_b       5.05011
_cell_length_c       4.17411
_cell_angle_alpha    90
_cell_angle_beta     106.92
_cell_angle_gamma    90
_chemical_formula_sum   G109

_symmetry_space_group_name_H-M    "P 1"
_symmetry_int_tables_number       1

loop_
  _symmetry_equiv_pos_as_xyz
  'x, y, z'

loop_
  _atom_site_label
  _atom_site_occupancy
  _atom_site_fract_x
  _atom_site_fract_y
  _atom_site_fract_z
  _atom_site_thermal_displace_type
  _atom_site_B_iso_or_equiv
  _atom_site_type_symbol
  C1       1.0000 0.09592  0.25967  0.88333  Biso   1.000  C
  C2       1.0000 0.11457  0.50000  0.66999  Biso   1.000  C
  C3       1.0000 0.38543  0.00000  0.33001  Biso   1.000  C
  C4       1.0000 0.02701  0.00000  0.32730  Biso   1.000  C
  C5       1.0000 0.40408  0.75967  0.11667  Biso   1.000  C
  C6       1.0000 0.97299  -0.00000  0.67270  Biso   1.000  C
  C7       1.0000 0.09592  0.74033  0.88333  Biso   1.000  C
  C8       1.0000 0.90408  0.74033  0.11667  Biso   1.000  C
  C9       1.0000 0.59592  0.75967  0.88333  Biso   1.000  C
  C10      1.0000 0.61457  -0.00000  0.66999  Biso   1.000  C
  C11      1.0000 0.88543  0.50000  0.33001  Biso   1.000  C
  C12      1.0000 0.52701  0.50000  0.32730  Biso   1.000  C
  C13      1.0000 0.90408  0.25967  0.11667  Biso   1.000  C
  C14      1.0000 0.47299  0.50000  0.67270  Biso   1.000  C
  C15      1.0000 0.59592  0.24033  0.88333  Biso   1.000  C
  C16      1.0000 0.40408  0.24033  0.11667  Biso   1.000  C
 
data_G110
_cell_length_a       2.49406
_cell_length_b       6.1235
_cell_length_c       11.1821
_cell_angle_alpha    90
_cell_angle_beta     90
_cell_angle_gamma    90
_chemical_formula_sum   G110

_symmetry_space_group_name_H-M    "P 1"
_symmetry_int_tables_number       1

loop_
  _symmetry_equiv_pos_as_xyz
  'x, y, z'

loop_
  _atom_site_label
  _atom_site_occupancy
  _atom_site_fract_x
  _atom_site_fract_y
  _atom_site_fract_z
  _atom_site_thermal_displace_type
  _atom_site_B_iso_or_equiv
  _atom_site_type_symbol
  C1       1.0000 0.50000  0.68124  0.61326  Biso   1.000  C
  C2       1.0000 0.00000  0.81876  0.61326  Biso   1.000  C
  C3       1.0000 -0.00000  -0.00000  0.71113  Biso   1.000  C
  C4       1.0000 0.00000  0.81876  0.38674  Biso   1.000  C
  C5       1.0000 0.50000  0.68124  0.38674  Biso   1.000  C
  C6       1.0000 0.00000  0.00000  0.50000  Biso   1.000  C
  C7       1.0000 0.00000  0.00000  0.28887  Biso   1.000  C
  C8       1.0000 0.50000  0.18124  0.11326  Biso   1.000  C
  C9       1.0000 0.00000  0.31876  0.11326  Biso   1.000  C
  C10      1.0000 0.00000  0.50000  0.21113  Biso   1.000  C
  C11      1.0000 0.00000  0.31876  0.88674  Biso   1.000  C
  C12      1.0000 0.50000  0.18124  0.88674  Biso   1.000  C
  C13      1.0000 0.00000  0.50000  0.00000  Biso   1.000  C
  C14      1.0000 0.00000  0.50000  0.78887  Biso   1.000  C
  C15      1.0000 0.00000  0.68124  0.11326  Biso   1.000  C
  C16      1.0000 0.50000  0.81876  0.11326  Biso   1.000  C
  C17      1.0000 0.50000  0.00000  0.21113  Biso   1.000  C
  C18      1.0000 0.50000  0.81876  0.88674  Biso   1.000  C
  C19      1.0000 0.00000  0.68124  0.88674  Biso   1.000  C
  C20      1.0000 0.50000  0.00000  0.00000  Biso   1.000  C
  C21      1.0000 0.50000  0.00000  0.78887  Biso   1.000  C
  C22      1.0000 0.00000  0.18124  0.61326  Biso   1.000  C
  C23      1.0000 0.50000  0.31876  0.61326  Biso   1.000  C
  C24      1.0000 0.50000  0.50000  0.71113  Biso   1.000  C
  C25      1.0000 0.50000  0.31876  0.38674  Biso   1.000  C
  C26      1.0000 0.00000  0.18124  0.38674  Biso   1.000  C
  C27      1.0000 0.50000  0.50000  0.50000  Biso   1.000  C
  C28      1.0000 0.50000  0.50000  0.28887  Biso   1.000  C
 
data_G112
_cell_length_a       2.49797
_cell_length_b       4.70111
_cell_length_c       5.01567
_cell_angle_alpha    91.7826
_cell_angle_beta     92.4756
_cell_angle_gamma    99.68
_chemical_formula_sum   G112

_symmetry_space_group_name_H-M    "P 1"
_symmetry_int_tables_number       1

loop_
  _symmetry_equiv_pos_as_xyz
  'x, y, z'

loop_
  _atom_site_label
  _atom_site_occupancy
  _atom_site_fract_x
  _atom_site_fract_y
  _atom_site_fract_z
  _atom_site_thermal_displace_type
  _atom_site_B_iso_or_equiv
  _atom_site_type_symbol
  C1       1.0000 0.56446  0.27010  0.19780  Biso   1.000  C
  C2       1.0000 0.53018  0.02627  0.65938  Biso   1.000  C
  C3       1.0000 0.43554  0.72990  0.80220  Biso   1.000  C
  C4       1.0000 0.04671  0.32830  0.02720  Biso   1.000  C
  C5       1.0000 0.46982  0.97373  0.34062  Biso   1.000  C
  C6       1.0000 0.95329  0.67170  0.97280  Biso   1.000  C
  C7       1.0000 0.25391  0.48836  0.58563  Biso   1.000  C
  C8       1.0000 0.74609  0.51164  0.41437  Biso   1.000  C
  C9       1.0000 0.90847  0.79609  0.26227  Biso   1.000  C
  C10      1.0000 0.09153  0.20391  0.73773  Biso   1.000  C
 
data_G113
_cell_length_a       4.11956
_cell_length_b       5.12049
_cell_length_c       3.0547
_cell_angle_alpha    90
_cell_angle_beta     108.033
_cell_angle_gamma    90
_chemical_formula_sum   G113

_symmetry_space_group_name_H-M    "P 1"
_symmetry_int_tables_number       1

loop_
  _symmetry_equiv_pos_as_xyz
  'x, y, z'

loop_
  _atom_site_label
  _atom_site_occupancy
  _atom_site_fract_x
  _atom_site_fract_y
  _atom_site_fract_z
  _atom_site_thermal_displace_type
  _atom_site_B_iso_or_equiv
  _atom_site_type_symbol
  C1       1.0000 0.65443  0.04241  0.91557  Biso   1.000  C
  C2       1.0000 0.81369  0.81090  0.30189  Biso   1.000  C
  C3       1.0000 0.50000  0.87781  0.50000  Biso   1.000  C
  C4       1.0000 0.68631  0.31090  0.69811  Biso   1.000  C
  C5       1.0000 0.84557  0.54241  0.08443  Biso   1.000  C
  C6       1.0000 0.15443  0.54241  0.91557  Biso   1.000  C
  C7       1.0000 0.31369  0.31090  0.30189  Biso   1.000  C
  C8       1.0000 1.00000  0.37781  0.50000  Biso   1.000  C
  C9       1.0000 0.18631  0.81090  0.69811  Biso   1.000  C
  C10      1.0000 0.34557  0.04241  0.08443  Biso   1.000  C
 
data_G114
_cell_length_a       3.10478
_cell_length_b       3.10478
_cell_length_c       2.45142
_cell_angle_alpha    90
_cell_angle_beta     90
_cell_angle_gamma    90
_chemical_formula_sum   G114

_symmetry_space_group_name_H-M    "P 1"
_symmetry_int_tables_number       1

loop_
  _symmetry_equiv_pos_as_xyz
  'x, y, z'

loop_
  _atom_site_label
  _atom_site_occupancy
  _atom_site_fract_x
  _atom_site_fract_y
  _atom_site_fract_z
  _atom_site_thermal_displace_type
  _atom_site_B_iso_or_equiv
  _atom_site_type_symbol
  C1       1.0000 0.50000  0.85414  0.00000  Biso   1.000  C
  C2       1.0000 0.85414  0.50000  0.75000  Biso   1.000  C
  C3       1.0000 0.50000  0.14586  0.50000  Biso   1.000  C
  C4       1.0000 0.14586  0.50000  0.25000  Biso   1.000  C
 
data_G115
_cell_length_a       2.52133
_cell_length_b       11.4073
_cell_length_c       4.90424
_cell_angle_alpha    90
_cell_angle_beta     90
_cell_angle_gamma    90
_chemical_formula_sum   G115

_symmetry_space_group_name_H-M    "P 1"
_symmetry_int_tables_number       1

loop_
  _symmetry_equiv_pos_as_xyz
  'x, y, z'

loop_
  _atom_site_label
  _atom_site_occupancy
  _atom_site_fract_x
  _atom_site_fract_y
  _atom_site_fract_z
  _atom_site_thermal_displace_type
  _atom_site_B_iso_or_equiv
  _atom_site_type_symbol
  C1       1.0000 0.50000  0.55831  0.42168  Biso   1.000  C
  C2       1.0000 0.00000  0.29960  0.25000  Biso   1.000  C
  C3       1.0000 0.00000  0.27838  0.75000  Biso   1.000  C
  C4       1.0000 0.00000  0.72162  0.25000  Biso   1.000  C
  C5       1.0000 0.00000  0.63218  0.48209  Biso   1.000  C
  C6       1.0000 0.00000  0.36782  0.51791  Biso   1.000  C
  C7       1.0000 0.00000  0.63218  0.01791  Biso   1.000  C
  C8       1.0000 0.50000  0.44169  0.57832  Biso   1.000  C
  C9       1.0000 0.00000  0.70040  0.75000  Biso   1.000  C
  C10      1.0000 0.50000  0.55831  0.07832  Biso   1.000  C
  C11      1.0000 0.00000  0.36782  0.98209  Biso   1.000  C
  C12      1.0000 0.50000  0.44169  0.92168  Biso   1.000  C
  C13      1.0000 0.00000  0.05831  0.42168  Biso   1.000  C
  C14      1.0000 0.50000  0.79960  0.25000  Biso   1.000  C
  C15      1.0000 0.50000  0.77838  0.75000  Biso   1.000  C
  C16      1.0000 0.50000  0.22162  0.25000  Biso   1.000  C
  C17      1.0000 0.50000  0.13218  0.48209  Biso   1.000  C
  C18      1.0000 0.50000  0.86782  0.51791  Biso   1.000  C
  C19      1.0000 0.50000  0.13218  0.01791  Biso   1.000  C
  C20      1.0000 0.00000  0.94169  0.57832  Biso   1.000  C
  C21      1.0000 0.50000  0.20040  0.75000  Biso   1.000  C
  C22      1.0000 0.00000  0.05831  0.07832  Biso   1.000  C
  C23      1.0000 0.50000  0.86782  0.98209  Biso   1.000  C
  C24      1.0000 0.00000  0.94169  0.92168  Biso   1.000  C
 
data_G116
_cell_length_a       3.37031
_cell_length_b       7.01593
_cell_length_c       10.0844
_cell_angle_alpha    90
_cell_angle_beta     90
_cell_angle_gamma    90
_chemical_formula_sum   G116

_symmetry_space_group_name_H-M    "P 1"
_symmetry_int_tables_number       1

loop_
  _symmetry_equiv_pos_as_xyz
  'x, y, z'

loop_
  _atom_site_label
  _atom_site_occupancy
  _atom_site_fract_x
  _atom_site_fract_y
  _atom_site_fract_z
  _atom_site_thermal_displace_type
  _atom_site_B_iso_or_equiv
  _atom_site_type_symbol
  C1       1.0000 0.06498  0.39721  0.80486  Biso   1.000  C
  C2       1.0000 0.81498  0.35279  0.05486  Biso   1.000  C
  C3       1.0000 0.81498  0.64721  0.94514  Biso   1.000  C
  C4       1.0000 0.75000  0.25000  0.75000  Biso   1.000  C
  C5       1.0000 0.18502  0.35279  0.94514  Biso   1.000  C
  C6       1.0000 0.43502  0.39721  0.69514  Biso   1.000  C
  C7       1.0000 0.56498  0.60279  0.69514  Biso   1.000  C
  C8       1.0000 0.93502  0.60279  0.80486  Biso   1.000  C
  C9       1.0000 0.50000  0.50000  0.00000  Biso   1.000  C
  C10      1.0000 0.18502  0.64721  0.05486  Biso   1.000  C
  C11      1.0000 0.06498  0.89721  0.30486  Biso   1.000  C
  C12      1.0000 0.81498  0.85279  0.55486  Biso   1.000  C
  C13      1.0000 0.81498  0.14721  0.44514  Biso   1.000  C
  C14      1.0000 0.75000  0.75000  0.25000  Biso   1.000  C
  C15      1.0000 0.18502  0.85279  0.44514  Biso   1.000  C
  C16      1.0000 0.43502  0.89721  0.19514  Biso   1.000  C
  C17      1.0000 0.56498  0.10279  0.19514  Biso   1.000  C
  C18      1.0000 0.93502  0.10279  0.30486  Biso   1.000  C
  C19      1.0000 0.50000  0.00000  0.50000  Biso   1.000  C
  C20      1.0000 0.18502  0.14721  0.55486  Biso   1.000  C
  C21      1.0000 0.56498  0.39721  0.30486  Biso   1.000  C
  C22      1.0000 0.31498  0.35279  0.55486  Biso   1.000  C
  C23      1.0000 0.31498  0.64721  0.44514  Biso   1.000  C
  C24      1.0000 0.25000  0.25000  0.25000  Biso   1.000  C
  C25      1.0000 0.68502  0.35279  0.44514  Biso   1.000  C
  C26      1.0000 0.93502  0.39721  0.19514  Biso   1.000  C
  C27      1.0000 0.06498  0.60279  0.19514  Biso   1.000  C
  C28      1.0000 0.43502  0.60279  0.30486  Biso   1.000  C
  C29      1.0000 0.00000  0.50000  0.50000  Biso   1.000  C
  C30      1.0000 0.68502  0.64721  0.55486  Biso   1.000  C
  C31      1.0000 0.56498  0.89721  0.80486  Biso   1.000  C
  C32      1.0000 0.31498  0.85279  0.05486  Biso   1.000  C
  C33      1.0000 0.31498  0.14721  0.94514  Biso   1.000  C
  C34      1.0000 0.25000  0.75000  0.75000  Biso   1.000  C
  C35      1.0000 0.68502  0.85279  0.94514  Biso   1.000  C
  C36      1.0000 0.93502  0.89721  0.69514  Biso   1.000  C
  C37      1.0000 0.06498  0.10279  0.69514  Biso   1.000  C
  C38      1.0000 0.43502  0.10279  0.80486  Biso   1.000  C
  C39      1.0000 0.00000  0.00000  0.00000  Biso   1.000  C
  C40      1.0000 0.68502  0.14721  0.05486  Biso   1.000  C
 
data_G117
_cell_length_a       4.34463
_cell_length_b       4.73228
_cell_length_c       4.55722
_cell_angle_alpha    90
_cell_angle_beta     99.5634
_cell_angle_gamma    90
_chemical_formula_sum   G117

_symmetry_space_group_name_H-M    "P 1"
_symmetry_int_tables_number       1

loop_
  _symmetry_equiv_pos_as_xyz
  'x, y, z'

loop_
  _atom_site_label
  _atom_site_occupancy
  _atom_site_fract_x
  _atom_site_fract_y
  _atom_site_fract_z
  _atom_site_thermal_displace_type
  _atom_site_B_iso_or_equiv
  _atom_site_type_symbol
  C1       1.0000 0.05232  0.87821  0.90907  Biso   1.000  C
  C2       1.0000 0.07233  0.37552  0.94489  Biso   1.000  C
  C3       1.0000 0.05232  0.62179  0.40907  Biso   1.000  C
  C4       1.0000 0.94768  0.12179  0.09093  Biso   1.000  C
  C5       1.0000 0.59018  0.09064  0.12006  Biso   1.000  C
  C6       1.0000 0.92767  0.87552  0.55511  Biso   1.000  C
  C7       1.0000 0.40982  0.59064  0.37994  Biso   1.000  C
  C8       1.0000 0.92767  0.62448  0.05511  Biso   1.000  C
  C9       1.0000 0.58308  0.59322  0.90723  Biso   1.000  C
  C10      1.0000 0.41692  0.09322  0.59277  Biso   1.000  C
  C11      1.0000 0.94768  0.37821  0.59093  Biso   1.000  C
  C12      1.0000 0.41692  0.40678  0.09277  Biso   1.000  C
  C13      1.0000 0.59018  0.40936  0.62006  Biso   1.000  C
  C14      1.0000 0.07233  0.12448  0.44489  Biso   1.000  C
  C15      1.0000 0.58308  0.90678  0.40723  Biso   1.000  C
  C16      1.0000 0.40982  0.90936  0.87994  Biso   1.000  C
 
data_G118
_cell_length_a       3.41412
_cell_length_b       5.11485
_cell_length_c       5.62515
_cell_angle_alpha    95.4046
_cell_angle_beta     95.4869
_cell_angle_gamma    99.2192
_chemical_formula_sum   G118

_symmetry_space_group_name_H-M    "P 1"
_symmetry_int_tables_number       1

loop_
  _symmetry_equiv_pos_as_xyz
  'x, y, z'

loop_
  _atom_site_label
  _atom_site_occupancy
  _atom_site_fract_x
  _atom_site_fract_y
  _atom_site_fract_z
  _atom_site_thermal_displace_type
  _atom_site_B_iso_or_equiv
  _atom_site_type_symbol
  C1       1.0000 0.90348  0.78111  0.89439  Biso   1.000  C
  C2       1.0000 0.80622  0.33679  0.40252  Biso   1.000  C
  C3       1.0000 0.54213  0.13169  0.00725  Biso   1.000  C
  C4       1.0000 0.15867  0.55592  0.91277  Biso   1.000  C
  C5       1.0000 0.07713  0.13412  0.33137  Biso   1.000  C
  C6       1.0000 0.50314  0.61082  0.73185  Biso   1.000  C
  C7       1.0000 0.87816  0.27086  0.84991  Biso   1.000  C
  C8       1.0000 0.64702  0.73811  0.29477  Biso   1.000  C
  C9       1.0000 0.78450  0.93595  0.13276  Biso   1.000  C
  C10      1.0000 0.62530  0.31541  0.63324  Biso   1.000  C
  C11      1.0000 0.42549  0.28358  0.21945  Biso   1.000  C
  C12      1.0000 0.38979  0.77136  0.51515  Biso   1.000  C
  C13      1.0000 0.01192  0.60437  0.35349  Biso   1.000  C
  C14      1.0000 0.13373  0.04525  0.81453  Biso   1.000  C
  C15      1.0000 0.30548  0.54342  0.16856  Biso   1.000  C
  C16      1.0000 0.29007  0.05505  0.57129  Biso   1.000  C
 
data_G119
_cell_length_a       3.42912
_cell_length_b       4.77873
_cell_length_c       5.79169
_cell_angle_alpha    90
_cell_angle_beta     93.9807
_cell_angle_gamma    90
_chemical_formula_sum   G119

_symmetry_space_group_name_H-M    "P 1"
_symmetry_int_tables_number       1

loop_
  _symmetry_equiv_pos_as_xyz
  'x, y, z'

loop_
  _atom_site_label
  _atom_site_occupancy
  _atom_site_fract_x
  _atom_site_fract_y
  _atom_site_fract_z
  _atom_site_thermal_displace_type
  _atom_site_B_iso_or_equiv
  _atom_site_type_symbol
  C1       1.0000 0.05683  0.18574  0.66509  Biso   1.000  C
  C2       1.0000 0.70850  0.16103  0.48225  Biso   1.000  C
  C3       1.0000 0.58557  0.40818  0.90905  Biso   1.000  C
  C4       1.0000 0.37239  0.40095  0.13994  Biso   1.000  C
  C5       1.0000 0.11309  0.13227  0.11109  Biso   1.000  C
  C6       1.0000 0.41443  0.90818  0.09095  Biso   1.000  C
  C7       1.0000 0.88691  0.63227  0.88891  Biso   1.000  C
  C8       1.0000 0.21051  0.48237  0.72406  Biso   1.000  C
  C9       1.0000 0.78949  0.98237  0.27594  Biso   1.000  C
  C10      1.0000 0.40301  0.96835  0.62315  Biso   1.000  C
  C11      1.0000 0.14420  0.65342  0.11336  Biso   1.000  C
  C12      1.0000 0.62761  0.90095  0.86006  Biso   1.000  C
  C13      1.0000 0.85580  0.15342  0.88664  Biso   1.000  C
  C14      1.0000 0.94317  0.68574  0.33491  Biso   1.000  C
  C15      1.0000 0.59699  0.46835  0.37685  Biso   1.000  C
  C16      1.0000 0.29150  0.66103  0.51775  Biso   1.000  C
 
data_G120
_cell_length_a       3.452
_cell_length_b       5.80128
_cell_length_c       4.84087
_cell_angle_alpha    90
_cell_angle_beta     101.883
_cell_angle_gamma    90
_chemical_formula_sum   G120

_symmetry_space_group_name_H-M    "P 1"
_symmetry_int_tables_number       1

loop_
  _symmetry_equiv_pos_as_xyz
  'x, y, z'

loop_
  _atom_site_label
  _atom_site_occupancy
  _atom_site_fract_x
  _atom_site_fract_y
  _atom_site_fract_z
  _atom_site_thermal_displace_type
  _atom_site_B_iso_or_equiv
  _atom_site_type_symbol
  C1       1.0000 0.85490  0.28851  0.16249  Biso   1.000  C
  C2       1.0000 0.11446  0.26622  0.94547  Biso   1.000  C
  C3       1.0000 0.66144  0.97889  0.62767  Biso   1.000  C
  C4       1.0000 0.85490  0.21149  0.66249  Biso   1.000  C
  C5       1.0000 0.88554  0.76622  0.55453  Biso   1.000  C
  C6       1.0000 0.47004  0.10389  0.09310  Biso   1.000  C
  C7       1.0000 0.66144  0.52111  0.12767  Biso   1.000  C
  C8       1.0000 0.47004  0.39611  0.59310  Biso   1.000  C
  C9       1.0000 0.88554  0.73378  0.05453  Biso   1.000  C
  C10      1.0000 0.52996  0.60389  0.40690  Biso   1.000  C
  C11      1.0000 0.14510  0.78851  0.33751  Biso   1.000  C
  C12      1.0000 0.33856  0.02111  0.37233  Biso   1.000  C
  C13      1.0000 0.33856  0.47889  0.87233  Biso   1.000  C
  C14      1.0000 0.14510  0.71149  0.83751  Biso   1.000  C
  C15      1.0000 0.11446  0.23378  0.44547  Biso   1.000  C
  C16      1.0000 0.52996  0.89611  0.90690  Biso   1.000  C
 
data_G121
_cell_length_a       3.40172
_cell_length_b       5.27973
_cell_length_c       5.56104
_cell_angle_alpha    73.2111
_cell_angle_beta     85.4839
_cell_angle_gamma    90.0002
_chemical_formula_sum   G121

_symmetry_space_group_name_H-M    "P 1"
_symmetry_int_tables_number       1

loop_
  _symmetry_equiv_pos_as_xyz
  'x, y, z'

loop_
  _atom_site_label
  _atom_site_occupancy
  _atom_site_fract_x
  _atom_site_fract_y
  _atom_site_fract_z
  _atom_site_thermal_displace_type
  _atom_site_B_iso_or_equiv
  _atom_site_type_symbol
  C1       1.0000 0.98083  0.71960  0.03185  Biso   1.000  C
  C2       1.0000 0.51083  0.33400  0.31444  Biso   1.000  C
  C3       1.0000 0.30745  0.82727  0.17363  Biso   1.000  C
  C4       1.0000 0.63570  0.61889  0.25632  Biso   1.000  C
  C5       1.0000 0.99604  0.40187  0.68548  Biso   1.000  C
  C6       1.0000 0.19720  0.94835  0.60589  Biso   1.000  C
  C7       1.0000 0.23871  0.29284  0.11469  Biso   1.000  C
  C8       1.0000 0.83628  0.14944  0.22661  Biso   1.000  C
  C9       1.0000 0.51774  0.10102  0.05118  Biso   1.000  C
  C10      1.0000 0.50652  0.73801  0.70565  Biso   1.000  C
  C11      1.0000 0.83395  0.89944  0.79273  Biso   1.000  C
  C12      1.0000 0.19099  0.52595  0.89449  Biso   1.000  C
  C13      1.0000 0.03658  0.89411  0.38347  Biso   1.000  C
  C14      1.0000 0.67114  0.17182  0.78023  Biso   1.000  C
  C15      1.0000 0.34527  0.22827  0.58827  Biso   1.000  C
  C16      1.0000 0.78159  0.64982  0.50269  Biso   1.000  C
 
data_G122
_cell_length_a       4.63095
_cell_length_b       4.58277
_cell_length_c       4.70989
_cell_angle_alpha    91.4169
_cell_angle_beta     104.424
_cell_angle_gamma    99.8272
_chemical_formula_sum   G122

_symmetry_space_group_name_H-M    "P 1"
_symmetry_int_tables_number       1

loop_
  _symmetry_equiv_pos_as_xyz
  'x, y, z'

loop_
  _atom_site_label
  _atom_site_occupancy
  _atom_site_fract_x
  _atom_site_fract_y
  _atom_site_fract_z
  _atom_site_thermal_displace_type
  _atom_site_B_iso_or_equiv
  _atom_site_type_symbol
  C1       1.0000 0.54741  0.37872  0.92163  Biso   1.000  C
  C2       1.0000 0.10441  0.84546  0.77894  Biso   1.000  C
  C3       1.0000 0.45259  0.62128  0.07837  Biso   1.000  C
  C4       1.0000 0.04431  0.34295  0.50222  Biso   1.000  C
  C5       1.0000 0.60188  0.92629  0.61130  Biso   1.000  C
  C6       1.0000 0.10308  0.64954  0.03264  Biso   1.000  C
  C7       1.0000 0.92713  0.13218  0.72506  Biso   1.000  C
  C8       1.0000 0.95569  0.65705  0.49778  Biso   1.000  C
  C9       1.0000 0.07287  0.86782  0.27494  Biso   1.000  C
  C10      1.0000 0.54847  0.11895  0.11936  Biso   1.000  C
  C11      1.0000 0.39615  0.36365  0.56221  Biso   1.000  C
  C12      1.0000 0.60385  0.63635  0.43779  Biso   1.000  C
  C13      1.0000 0.45153  0.88105  0.88064  Biso   1.000  C
  C14      1.0000 0.89691  0.35046  0.96736  Biso   1.000  C
  C15      1.0000 0.39812  0.07371  0.38870  Biso   1.000  C
  C16      1.0000 0.89559  0.15454  0.22106  Biso   1.000  C
 
data_G123
_cell_length_a       3.49452
_cell_length_b       8.24936
_cell_length_c       6.57805
_cell_angle_alpha    90
_cell_angle_beta     90
_cell_angle_gamma    90
_chemical_formula_sum   G123

_symmetry_space_group_name_H-M    "P 1"
_symmetry_int_tables_number       1

loop_
  _symmetry_equiv_pos_as_xyz
  'x, y, z'

loop_
  _atom_site_label
  _atom_site_occupancy
  _atom_site_fract_x
  _atom_site_fract_y
  _atom_site_fract_z
  _atom_site_thermal_displace_type
  _atom_site_B_iso_or_equiv
  _atom_site_type_symbol
  C1       1.0000 0.18131  0.85201  0.56120  Biso   1.000  C
  C2       1.0000 0.33365  0.94724  0.17370  Biso   1.000  C
  C3       1.0000 0.90221  0.20354  0.63276  Biso   1.000  C
  C4       1.0000 0.00000  0.93586  0.75000  Biso   1.000  C
  C5       1.0000 0.33365  0.05276  0.82630  Biso   1.000  C
  C6       1.0000 0.66635  0.94724  0.32630  Biso   1.000  C
  C7       1.0000 0.09779  0.20354  0.86724  Biso   1.000  C
  C8       1.0000 0.44342  0.00000  0.50000  Biso   1.000  C
  C9       1.0000 0.90221  0.79646  0.36724  Biso   1.000  C
  C10      1.0000 -0.00000  0.06414  0.25000  Biso   1.000  C
  C11      1.0000 0.66635  0.05276  0.67370  Biso   1.000  C
  C12      1.0000 0.09779  0.79646  0.13276  Biso   1.000  C
  C13      1.0000 0.55658  0.00000  0.00000  Biso   1.000  C
  C14      1.0000 0.18131  0.14799  0.43880  Biso   1.000  C
  C15      1.0000 0.81869  0.14799  0.06120  Biso   1.000  C
  C16      1.0000 0.81869  0.85201  0.93880  Biso   1.000  C
  C17      1.0000 0.68131  0.35201  0.56120  Biso   1.000  C
  C18      1.0000 0.83365  0.44724  0.17370  Biso   1.000  C
  C19      1.0000 0.40221  0.70354  0.63276  Biso   1.000  C
  C20      1.0000 0.50000  0.43586  0.75000  Biso   1.000  C
  C21      1.0000 0.83365  0.55276  0.82630  Biso   1.000  C
  C22      1.0000 0.16635  0.44724  0.32630  Biso   1.000  C
  C23      1.0000 0.59779  0.70354  0.86724  Biso   1.000  C
  C24      1.0000 0.94342  0.50000  0.50000  Biso   1.000  C
  C25      1.0000 0.40221  0.29646  0.36724  Biso   1.000  C
  C26      1.0000 0.50000  0.56414  0.25000  Biso   1.000  C
  C27      1.0000 0.16635  0.55276  0.67370  Biso   1.000  C
  C28      1.0000 0.59779  0.29646  0.13276  Biso   1.000  C
  C29      1.0000 0.05658  0.50000  0.00000  Biso   1.000  C
  C30      1.0000 0.68131  0.64799  0.43880  Biso   1.000  C
  C31      1.0000 0.31869  0.64799  0.06120  Biso   1.000  C
  C32      1.0000 0.31869  0.35201  0.93880  Biso   1.000  C
 
data_G124
_cell_length_a       4.12565
_cell_length_b       4.81783
_cell_length_c       4.99488
_cell_angle_alpha    74.721
_cell_angle_beta     82.6842
_cell_angle_gamma    85.5813
_chemical_formula_sum   G124

_symmetry_space_group_name_H-M    "P 1"
_symmetry_int_tables_number       1

loop_
  _symmetry_equiv_pos_as_xyz
  'x, y, z'

loop_
  _atom_site_label
  _atom_site_occupancy
  _atom_site_fract_x
  _atom_site_fract_y
  _atom_site_fract_z
  _atom_site_thermal_displace_type
  _atom_site_B_iso_or_equiv
  _atom_site_type_symbol
  C1       1.0000 0.03149  0.06366  0.11166  Biso   1.000  C
  C2       1.0000 0.12949  0.62291  0.96764  Biso   1.000  C
  C3       1.0000 0.92490  0.89608  0.44147  Biso   1.000  C
  C4       1.0000 0.07510  0.10392  0.55853  Biso   1.000  C
  C5       1.0000 0.96851  0.93634  0.88834  Biso   1.000  C
  C6       1.0000 0.62755  0.39983  0.28309  Biso   1.000  C
  C7       1.0000 0.87535  0.38621  0.51870  Biso   1.000  C
  C8       1.0000 0.65702  0.36049  0.78328  Biso   1.000  C
  C9       1.0000 0.38860  0.97046  0.13733  Biso   1.000  C
  C10      1.0000 0.12465  0.61379  0.48130  Biso   1.000  C
  C11      1.0000 0.37245  0.60017  0.71691  Biso   1.000  C
  C12      1.0000 0.61140  0.02954  0.86267  Biso   1.000  C
  C13      1.0000 0.57754  0.89037  0.60771  Biso   1.000  C
  C14      1.0000 0.34298  0.63951  0.21672  Biso   1.000  C
  C15      1.0000 0.42246  0.10963  0.39229  Biso   1.000  C
  C16      1.0000 0.87051  0.37709  0.03236  Biso   1.000  C
 
data_G125
_cell_length_a       9.38617
_cell_length_b       5.93461
_cell_length_c       3.43726
_cell_angle_alpha    90
_cell_angle_beta     96.0933
_cell_angle_gamma    90
_chemical_formula_sum   G125

_symmetry_space_group_name_H-M    "P 1"
_symmetry_int_tables_number       1

loop_
  _symmetry_equiv_pos_as_xyz
  'x, y, z'

loop_
  _atom_site_label
  _atom_site_occupancy
  _atom_site_fract_x
  _atom_site_fract_y
  _atom_site_fract_z
  _atom_site_thermal_displace_type
  _atom_site_B_iso_or_equiv
  _atom_site_type_symbol
  C1       1.0000 0.68623  0.50374  0.62694  Biso   1.000  C
  C2       1.0000 0.61228  0.79236  0.19063  Biso   1.000  C
  C3       1.0000 0.38772  0.79236  0.80937  Biso   1.000  C
  C4       1.0000 0.50000  0.94707  1.00000  Biso   1.000  C
  C5       1.0000 0.56584  0.08209  0.67225  Biso   1.000  C
  C6       1.0000 0.68335  0.91736  0.54402  Biso   1.000  C
  C7       1.0000 0.86973  0.80127  0.13339  Biso   1.000  C
  C8       1.0000 0.55789  0.57856  0.35383  Biso   1.000  C
  C9       1.0000 0.93416  0.58209  0.32775  Biso   1.000  C
  C10      1.0000 0.00000  0.92544  0.00000  Biso   1.000  C
  C11      1.0000 0.13027  0.80127  0.86661  Biso   1.000  C
  C12      1.0000 0.44211  0.57856  0.64617  Biso   1.000  C
  C13      1.0000 0.81377  0.00374  0.37306  Biso   1.000  C
  C14      1.0000 0.81665  0.41736  0.45598  Biso   1.000  C
  C15      1.0000 0.27817  0.74060  0.12470  Biso   1.000  C
  C16      1.0000 0.72183  0.74060  0.87530  Biso   1.000  C
  C17      1.0000 0.18623  0.00374  0.62694  Biso   1.000  C
  C18      1.0000 0.11228  0.29236  0.19063  Biso   1.000  C
  C19      1.0000 0.88772  0.29236  0.80937  Biso   1.000  C
  C20      1.0000 0.00000  0.44707  0.00000  Biso   1.000  C
  C21      1.0000 0.06584  0.58209  0.67225  Biso   1.000  C
  C22      1.0000 0.18335  0.41736  0.54402  Biso   1.000  C
  C23      1.0000 0.36973  0.30127  0.13339  Biso   1.000  C
  C24      1.0000 0.05789  0.07856  0.35383  Biso   1.000  C
  C25      1.0000 0.43416  0.08209  0.32775  Biso   1.000  C
  C26      1.0000 0.50000  0.42544  1.00000  Biso   1.000  C
  C27      1.0000 0.63027  0.30127  0.86661  Biso   1.000  C
  C28      1.0000 0.94211  0.07856  0.64617  Biso   1.000  C
  C29      1.0000 0.31377  0.50374  0.37306  Biso   1.000  C
  C30      1.0000 0.31665  0.91736  0.45598  Biso   1.000  C
  C31      1.0000 0.77817  0.24060  0.12470  Biso   1.000  C
  C32      1.0000 0.22183  0.24060  0.87530  Biso   1.000  C
 
data_G126
_cell_length_a       4.61434
_cell_length_b       4.78749
_cell_length_c       4.83675
_cell_angle_alpha    78.992
_cell_angle_beta     89.3523
_cell_angle_gamma    63.681
_chemical_formula_sum   G126

_symmetry_space_group_name_H-M    "P 1"
_symmetry_int_tables_number       1

loop_
  _symmetry_equiv_pos_as_xyz
  'x, y, z'

loop_
  _atom_site_label
  _atom_site_occupancy
  _atom_site_fract_x
  _atom_site_fract_y
  _atom_site_fract_z
  _atom_site_thermal_displace_type
  _atom_site_B_iso_or_equiv
  _atom_site_type_symbol
  C1       1.0000 0.17957  0.13121  0.15042  Biso   1.000  C
  C2       1.0000 0.36664  0.79642  0.09776  Biso   1.000  C
  C3       1.0000 0.12175  0.66007  0.09525  Biso   1.000  C
  C4       1.0000 0.60561  0.61564  0.34993  Biso   1.000  C
  C5       1.0000 0.57783  0.28019  0.39960  Biso   1.000  C
  C6       1.0000 0.91449  0.65560  0.37887  Biso   1.000  C
  C7       1.0000 0.82043  0.86879  0.84958  Biso   1.000  C
  C8       1.0000 0.38657  0.30308  0.13476  Biso   1.000  C
  C9       1.0000 0.08551  0.34440  0.62113  Biso   1.000  C
  C10      1.0000 0.61343  0.69692  0.86524  Biso   1.000  C
  C11      1.0000 0.87825  0.33993  0.90475  Biso   1.000  C
  C12      1.0000 0.86162  0.95612  0.51902  Biso   1.000  C
  C13      1.0000 0.39439  0.38436  0.65007  Biso   1.000  C
  C14      1.0000 0.63336  0.20358  0.90224  Biso   1.000  C
  C15      1.0000 0.42217  0.71981  0.60041  Biso   1.000  C
  C16      1.0000 0.13838  0.04388  0.48098  Biso   1.000  C
 
data_G127
_cell_length_a       4.12906
_cell_length_b       4.15236
_cell_length_c       5.78201
_cell_angle_alpha    95.3629
_cell_angle_beta     95.2241
_cell_angle_gamma    93.7975
_chemical_formula_sum   G127

_symmetry_space_group_name_H-M    "P 1"
_symmetry_int_tables_number       1

loop_
  _symmetry_equiv_pos_as_xyz
  'x, y, z'

loop_
  _atom_site_label
  _atom_site_occupancy
  _atom_site_fract_x
  _atom_site_fract_y
  _atom_site_fract_z
  _atom_site_thermal_displace_type
  _atom_site_B_iso_or_equiv
  _atom_site_type_symbol
  C1       1.0000 0.63691  0.91201  0.68830  Biso   1.000  C
  C2       1.0000 0.06393  0.65844  0.47061  Biso   1.000  C
  C3       1.0000 0.19197  0.18261  0.08518  Biso   1.000  C
  C4       1.0000 0.73396  0.13012  0.32704  Biso   1.000  C
  C5       1.0000 0.36191  0.71211  0.30037  Biso   1.000  C
  C6       1.0000 0.63809  0.28789  0.69963  Biso   1.000  C
  C7       1.0000 0.36309  0.08799  0.31170  Biso   1.000  C
  C8       1.0000 0.17222  0.84088  0.91292  Biso   1.000  C
  C9       1.0000 0.93608  0.34156  0.52939  Biso   1.000  C
  C10      1.0000 0.26712  0.18826  0.56481  Biso   1.000  C
  C11      1.0000 0.80803  0.81739  0.91482  Biso   1.000  C
  C12      1.0000 0.33911  0.53797  0.04884  Biso   1.000  C
  C13      1.0000 0.66089  0.46203  0.95116  Biso   1.000  C
  C14      1.0000 0.73288  0.81174  0.43519  Biso   1.000  C
  C15      1.0000 0.82778  0.15912  0.08708  Biso   1.000  C
  C16      1.0000 0.26604  0.86988  0.67296  Biso   1.000  C
 
data_G128
_cell_length_a       4.75407
_cell_length_b       10.0947
_cell_length_c       4.14652
_cell_angle_alpha    90
_cell_angle_beta     106.511
_cell_angle_gamma    90
_chemical_formula_sum   G128

_symmetry_space_group_name_H-M    "P 1"
_symmetry_int_tables_number       1

loop_
  _symmetry_equiv_pos_as_xyz
  'x, y, z'

loop_
  _atom_site_label
  _atom_site_occupancy
  _atom_site_fract_x
  _atom_site_fract_y
  _atom_site_fract_z
  _atom_site_thermal_displace_type
  _atom_site_B_iso_or_equiv
  _atom_site_type_symbol
  C1       1.0000 0.59579  0.75585  0.38344  Biso   1.000  C
  C2       1.0000 0.61624  0.87669  0.17230  Biso   1.000  C
  C3       1.0000 0.96921  0.87262  0.16944  Biso   1.000  C
  C4       1.0000 0.09579  0.74415  0.38344  Biso   1.000  C
  C5       1.0000 0.03079  0.87262  0.83056  Biso   1.000  C
  C6       1.0000 0.46921  0.62738  0.16944  Biso   1.000  C
  C7       1.0000 0.61352  -0.00000  0.39964  Biso   1.000  C
  C8       1.0000 0.38376  0.87669  0.82770  Biso   1.000  C
  C9       1.0000 0.07950  0.00000  0.36842  Biso   1.000  C
  C10      1.0000 0.11624  0.62331  0.17230  Biso   1.000  C
  C11      1.0000 0.53079  0.62738  0.83056  Biso   1.000  C
  C12      1.0000 0.92050  -0.00000  0.63158  Biso   1.000  C
  C13      1.0000 0.90421  0.74415  0.61656  Biso   1.000  C
  C14      1.0000 0.40421  0.75585  0.61656  Biso   1.000  C
  C15      1.0000 0.88376  0.62331  0.82770  Biso   1.000  C
  C16      1.0000 0.38648  0.00000  0.60036  Biso   1.000  C
  C17      1.0000 0.09579  0.25585  0.38344  Biso   1.000  C
  C18      1.0000 0.11624  0.37669  0.17230  Biso   1.000  C
  C19      1.0000 0.46921  0.37262  0.16944  Biso   1.000  C
  C20      1.0000 0.59579  0.24415  0.38344  Biso   1.000  C
  C21      1.0000 0.53079  0.37262  0.83056  Biso   1.000  C
  C22      1.0000 0.96921  0.12738  0.16944  Biso   1.000  C
  C23      1.0000 0.11352  0.50000  0.39964  Biso   1.000  C
  C24      1.0000 0.88376  0.37669  0.82770  Biso   1.000  C
  C25      1.0000 0.57950  0.50000  0.36842  Biso   1.000  C
  C26      1.0000 0.61624  0.12331  0.17230  Biso   1.000  C
  C27      1.0000 0.03079  0.12738  0.83056  Biso   1.000  C
  C28      1.0000 0.42050  0.50000  0.63158  Biso   1.000  C
  C29      1.0000 0.40421  0.24415  0.61656  Biso   1.000  C
  C30      1.0000 0.90421  0.25585  0.61656  Biso   1.000  C
  C31      1.0000 0.38376  0.12331  0.82770  Biso   1.000  C
  C32      1.0000 0.88648  0.50000  0.60036  Biso   1.000  C
 
data_G129
_cell_length_a       4.4112
_cell_length_b       4.72443
_cell_length_c       4.7946
_cell_angle_alpha    97.2436
_cell_angle_beta     96.4715
_cell_angle_gamma    103.838
_chemical_formula_sum   G129

_symmetry_space_group_name_H-M    "P 1"
_symmetry_int_tables_number       1

loop_
  _symmetry_equiv_pos_as_xyz
  'x, y, z'

loop_
  _atom_site_label
  _atom_site_occupancy
  _atom_site_fract_x
  _atom_site_fract_y
  _atom_site_fract_z
  _atom_site_thermal_displace_type
  _atom_site_B_iso_or_equiv
  _atom_site_type_symbol
  C1       1.0000 0.08773  0.51938  0.27656  Biso   1.000  C
  C2       1.0000 0.58519  0.99162  0.23126  Biso   1.000  C
  C3       1.0000 0.91435  0.62871  0.04594  Biso   1.000  C
  C4       1.0000 0.55362  0.47877  0.03257  Biso   1.000  C
  C5       1.0000 0.82510  0.98621  0.74465  Biso   1.000  C
  C6       1.0000 0.86201  0.96181  0.08959  Biso   1.000  C
  C7       1.0000 0.38719  0.15813  0.06151  Biso   1.000  C
  C8       1.0000 0.18289  0.99027  0.76324  Biso   1.000  C
  C9       1.0000 0.63458  0.67856  0.57394  Biso   1.000  C
  C10      1.0000 0.32956  0.19489  0.56677  Biso   1.000  C
  C11      1.0000 0.44722  0.67969  0.28598  Biso   1.000  C
  C12      1.0000 0.11391  0.64407  0.77742  Biso   1.000  C
  C13      1.0000 0.14570  0.19865  0.24773  Biso   1.000  C
  C14      1.0000 0.87850  0.50032  0.52944  Biso   1.000  C
  C15      1.0000 0.67826  0.17982  0.53501  Biso   1.000  C
  C16      1.0000 0.39638  0.50905  0.74745  Biso   1.000  C
 
data_G130
_cell_length_a       9.72429
_cell_length_b       4.47112
_cell_length_c       4.7078
_cell_angle_alpha    90
_cell_angle_beta     105.388
_cell_angle_gamma    90
_chemical_formula_sum   G130

_symmetry_space_group_name_H-M    "P 1"
_symmetry_int_tables_number       1

loop_
  _symmetry_equiv_pos_as_xyz
  'x, y, z'

loop_
  _atom_site_label
  _atom_site_occupancy
  _atom_site_fract_x
  _atom_site_fract_y
  _atom_site_fract_z
  _atom_site_thermal_displace_type
  _atom_site_B_iso_or_equiv
  _atom_site_type_symbol
  C1       1.0000 0.00447  0.32400  0.32427  Biso   1.000  C
  C2       1.0000 0.63096  0.68616  0.23441  Biso   1.000  C
  C3       1.0000 0.73945  0.37476  0.68451  Biso   1.000  C
  C4       1.0000 0.88072  0.16382  0.10707  Biso   1.000  C
  C5       1.0000 0.99302  0.67906  0.66024  Biso   1.000  C
  C6       1.0000 0.76055  0.87476  0.31549  Biso   1.000  C
  C7       1.0000 0.65714  0.37101  0.35830  Biso   1.000  C
  C8       1.0000 0.84286  0.87101  0.64170  Biso   1.000  C
  C9       1.0000 0.77401  0.69310  0.83825  Biso   1.000  C
  C10      1.0000 0.72599  0.19310  0.16175  Biso   1.000  C
  C11      1.0000 0.00698  0.67906  0.33976  Biso   1.000  C
  C12      1.0000 0.99553  0.32400  0.67573  Biso   1.000  C
  C13      1.0000 0.86904  0.18616  0.76559  Biso   1.000  C
  C14      1.0000 0.87100  0.81338  0.14868  Biso   1.000  C
  C15      1.0000 0.62900  0.31338  0.85132  Biso   1.000  C
  C16      1.0000 0.11928  0.16382  0.89293  Biso   1.000  C
  C17      1.0000 0.50447  0.82400  0.32427  Biso   1.000  C
  C18      1.0000 0.13096  0.18616  0.23441  Biso   1.000  C
  C19      1.0000 0.23945  0.87476  0.68451  Biso   1.000  C
  C20      1.0000 0.38072  0.66382  0.10707  Biso   1.000  C
  C21      1.0000 0.49302  0.17906  0.66024  Biso   1.000  C
  C22      1.0000 0.26055  0.37476  0.31549  Biso   1.000  C
  C23      1.0000 0.15714  0.87101  0.35830  Biso   1.000  C
  C24      1.0000 0.34286  0.37101  0.64170  Biso   1.000  C
  C25      1.0000 0.27401  0.19310  0.83825  Biso   1.000  C
  C26      1.0000 0.22599  0.69310  0.16175  Biso   1.000  C
  C27      1.0000 0.50698  0.17906  0.33976  Biso   1.000  C
  C28      1.0000 0.49553  0.82400  0.67573  Biso   1.000  C
  C29      1.0000 0.36904  0.68616  0.76559  Biso   1.000  C
  C30      1.0000 0.37100  0.31338  0.14868  Biso   1.000  C
  C31      1.0000 0.12900  0.81338  0.85132  Biso   1.000  C
  C32      1.0000 0.61928  0.66382  0.89293  Biso   1.000  C
 
data_G131
_cell_length_a       10.5218
_cell_length_b       3.50312
_cell_length_c       5.24764
_cell_angle_alpha    90
_cell_angle_beta     98.0191
_cell_angle_gamma    90
_chemical_formula_sum   G131

_symmetry_space_group_name_H-M    "P 1"
_symmetry_int_tables_number       1

loop_
  _symmetry_equiv_pos_as_xyz
  'x, y, z'

loop_
  _atom_site_label
  _atom_site_occupancy
  _atom_site_fract_x
  _atom_site_fract_y
  _atom_site_fract_z
  _atom_site_thermal_displace_type
  _atom_site_B_iso_or_equiv
  _atom_site_type_symbol
  C1       1.0000 0.37470  0.79524  0.37246  Biso   1.000  C
  C2       1.0000 0.32553  0.33926  0.01202  Biso   1.000  C
  C3       1.0000 0.62530  0.79524  0.62754  Biso   1.000  C
  C4       1.0000 0.50000  0.81351  0.00000  Biso   1.000  C
  C5       1.0000 0.45469  0.28001  0.69791  Biso   1.000  C
  C6       1.0000 0.23781  0.08841  0.80000  Biso   1.000  C
  C7       1.0000 0.34894  0.93530  0.65027  Biso   1.000  C
  C8       1.0000 0.59871  0.58851  0.15632  Biso   1.000  C
  C9       1.0000 0.26219  0.58841  0.20000  Biso   1.000  C
  C10      1.0000 0.50000  0.51729  0.50000  Biso   1.000  C
  C11      1.0000 0.42952  0.06877  0.17189  Biso   1.000  C
  C12      1.0000 0.57048  0.06877  0.82811  Biso   1.000  C
  C13      1.0000 0.40129  0.58851  0.84368  Biso   1.000  C
  C14      1.0000 0.15106  0.43530  0.34973  Biso   1.000  C
  C15      1.0000 0.54531  0.28001  0.30209  Biso   1.000  C
  C16      1.0000 0.17447  0.83926  0.98798  Biso   1.000  C
  C17      1.0000 0.87470  0.29525  0.37246  Biso   1.000  C
  C18      1.0000 0.82553  0.83926  0.01202  Biso   1.000  C
  C19      1.0000 0.12530  0.29525  0.62754  Biso   1.000  C
  C20      1.0000 0.00000  0.31351  0.00000  Biso   1.000  C
  C21      1.0000 0.95469  0.78001  0.69791  Biso   1.000  C
  C22      1.0000 0.73781  0.58841  0.80000  Biso   1.000  C
  C23      1.0000 0.84894  0.43530  0.65027  Biso   1.000  C
  C24      1.0000 0.09871  0.08851  0.15632  Biso   1.000  C
  C25      1.0000 0.76219  0.08841  0.20000  Biso   1.000  C
  C26      1.0000 0.00000  0.01729  0.50000  Biso   1.000  C
  C27      1.0000 0.92952  0.56877  0.17189  Biso   1.000  C
  C28      1.0000 0.07048  0.56877  0.82811  Biso   1.000  C
  C29      1.0000 0.90129  0.08851  0.84368  Biso   1.000  C
  C30      1.0000 0.65106  0.93530  0.34973  Biso   1.000  C
  C31      1.0000 0.04531  0.78001  0.30209  Biso   1.000  C
  C32      1.0000 0.67447  0.33926  0.98798  Biso   1.000  C
 
data_G132
_cell_length_a       3.82049
_cell_length_b       4.53362
_cell_length_c       5.73857
_cell_angle_alpha    90.8292
_cell_angle_beta     89.4709
_cell_angle_gamma    83.4849
_chemical_formula_sum   G132

_symmetry_space_group_name_H-M    "P 1"
_symmetry_int_tables_number       1

loop_
  _symmetry_equiv_pos_as_xyz
  'x, y, z'

loop_
  _atom_site_label
  _atom_site_occupancy
  _atom_site_fract_x
  _atom_site_fract_y
  _atom_site_fract_z
  _atom_site_thermal_displace_type
  _atom_site_B_iso_or_equiv
  _atom_site_type_symbol
  C1       1.0000 0.36327  0.90076  0.01618  Biso   1.000  C
  C2       1.0000 0.15358  0.96542  0.25097  Biso   1.000  C
  C3       1.0000 0.63673  0.09924  0.98382  Biso   1.000  C
  C4       1.0000 0.79015  0.15247  0.22893  Biso   1.000  C
  C5       1.0000 0.55449  0.89596  0.59993  Biso   1.000  C
  C6       1.0000 0.48976  0.59800  0.10255  Biso   1.000  C
  C7       1.0000 0.80801  0.49780  0.26257  Biso   1.000  C
  C8       1.0000 0.44551  0.10404  0.40007  Biso   1.000  C
  C9       1.0000 0.19199  0.50220  0.73743  Biso   1.000  C
  C10      1.0000 0.84642  0.03458  0.74903  Biso   1.000  C
  C11      1.0000 0.66712  0.56252  0.51284  Biso   1.000  C
  C12      1.0000 0.33288  0.43748  0.48716  Biso   1.000  C
  C13      1.0000 0.16728  0.60970  0.27759  Biso   1.000  C
  C14      1.0000 0.51024  0.40200  0.89745  Biso   1.000  C
  C15      1.0000 0.83272  0.39030  0.72241  Biso   1.000  C
  C16      1.0000 0.20985  0.84753  0.77107  Biso   1.000  C
 
data_G133
_cell_length_a       14.1808
_cell_length_b       4.01145
_cell_length_c       3.42381
_cell_angle_alpha    90
_cell_angle_beta     100.086
_cell_angle_gamma    90
_chemical_formula_sum   G133

_symmetry_space_group_name_H-M    "P 1"
_symmetry_int_tables_number       1

loop_
  _symmetry_equiv_pos_as_xyz
  'x, y, z'

loop_
  _atom_site_label
  _atom_site_occupancy
  _atom_site_fract_x
  _atom_site_fract_y
  _atom_site_fract_z
  _atom_site_thermal_displace_type
  _atom_site_B_iso_or_equiv
  _atom_site_type_symbol
  C1       1.0000 0.77063  0.24151  0.71193  Biso   1.000  C
  C2       1.0000 0.93805  0.63478  0.69268  Biso   1.000  C
  C3       1.0000 0.87882  0.88431  0.40483  Biso   1.000  C
  C4       1.0000 0.70415  0.40798  0.36324  Biso   1.000  C
  C5       1.0000 0.06195  0.63478  0.30732  Biso   1.000  C
  C6       1.0000 0.00000  0.89916  0.00000  Biso   1.000  C
  C7       1.0000 0.79585  0.90798  0.63676  Biso   1.000  C
  C8       1.0000 0.62118  0.38431  0.59517  Biso   1.000  C
  C9       1.0000 0.68415  0.22712  0.95124  Biso   1.000  C
  C10      1.0000 0.06668  0.15997  0.78364  Biso   1.000  C
  C11      1.0000 0.86383  0.41759  0.92003  Biso   1.000  C
  C12      1.0000 0.81585  0.72712  0.04876  Biso   1.000  C
  C13      1.0000 0.00000  0.39343  0.50000  Biso   1.000  C
  C14      1.0000 0.63617  0.91759  0.07997  Biso   1.000  C
  C15      1.0000 0.93332  0.15997  0.21636  Biso   1.000  C
  C16      1.0000 0.72937  0.74151  0.28807  Biso   1.000  C
  C17      1.0000 0.27063  0.74151  0.71193  Biso   1.000  C
  C18      1.0000 0.43805  0.13478  0.69268  Biso   1.000  C
  C19      1.0000 0.37882  0.38431  0.40483  Biso   1.000  C
  C20      1.0000 0.20415  0.90798  0.36324  Biso   1.000  C
  C21      1.0000 0.56195  0.13478  0.30732  Biso   1.000  C
  C22      1.0000 0.50000  0.39916  1.00000  Biso   1.000  C
  C23      1.0000 0.29585  0.40798  0.63676  Biso   1.000  C
  C24      1.0000 0.12118  0.88431  0.59517  Biso   1.000  C
  C25      1.0000 0.18415  0.72712  0.95124  Biso   1.000  C
  C26      1.0000 0.56668  0.65997  0.78364  Biso   1.000  C
  C27      1.0000 0.36383  0.91759  0.92003  Biso   1.000  C
  C28      1.0000 0.31585  0.22712  0.04876  Biso   1.000  C
  C29      1.0000 0.50000  0.89343  0.50000  Biso   1.000  C
  C30      1.0000 0.13617  0.41759  0.07997  Biso   1.000  C
  C31      1.0000 0.43332  0.65997  0.21636  Biso   1.000  C
  C32      1.0000 0.22937  0.24151  0.28807  Biso   1.000  C
 
data_G134
_cell_length_a       4.84351
_cell_length_b       3.43313
_cell_length_c       5.8747
_cell_angle_alpha    90
_cell_angle_beta     102.987
_cell_angle_gamma    90
_chemical_formula_sum   G134

_symmetry_space_group_name_H-M    "P 1"
_symmetry_int_tables_number       1

loop_
  _symmetry_equiv_pos_as_xyz
  'x, y, z'

loop_
  _atom_site_label
  _atom_site_occupancy
  _atom_site_fract_x
  _atom_site_fract_y
  _atom_site_fract_z
  _atom_site_thermal_displace_type
  _atom_site_B_iso_or_equiv
  _atom_site_type_symbol
  C1       1.0000 0.74266  0.92836  0.33085  Biso   1.000  C
  C2       1.0000 0.53922  0.27354  0.36300  Biso   1.000  C
  C3       1.0000 0.03953  0.05384  0.29364  Biso   1.000  C
  C4       1.0000 0.96047  0.55384  0.70636  Biso   1.000  C
  C5       1.0000 0.69574  0.62738  0.51369  Biso   1.000  C
  C6       1.0000 0.34168  0.19560  0.89911  Biso   1.000  C
  C7       1.0000 0.59262  0.96903  0.87398  Biso   1.000  C
  C8       1.0000 0.46078  0.77354  0.63700  Biso   1.000  C
  C9       1.0000 0.08006  0.91766  0.88805  Biso   1.000  C
  C10      1.0000 0.13605  0.72041  0.12268  Biso   1.000  C
  C11      1.0000 0.65832  0.69560  0.10089  Biso   1.000  C
  C12      1.0000 0.91994  0.41766  0.11195  Biso   1.000  C
  C13      1.0000 0.86395  0.22041  0.87732  Biso   1.000  C
  C14      1.0000 0.40738  0.46903  0.12602  Biso   1.000  C
  C15      1.0000 0.30426  0.12738  0.48631  Biso   1.000  C
  C16      1.0000 0.25734  0.42836  0.66915  Biso   1.000  C
 
data_G135
_cell_length_a       13.0561
_cell_length_b       2.52236
_cell_length_c       5.86499
_cell_angle_alpha    90
_cell_angle_beta     99.3998
_cell_angle_gamma    90
_chemical_formula_sum   G135

_symmetry_space_group_name_H-M    "P 1"
_symmetry_int_tables_number       1

loop_
  _symmetry_equiv_pos_as_xyz
  'x, y, z'

loop_
  _atom_site_label
  _atom_site_occupancy
  _atom_site_fract_x
  _atom_site_fract_y
  _atom_site_fract_z
  _atom_site_thermal_displace_type
  _atom_site_B_iso_or_equiv
  _atom_site_type_symbol
  C1       1.0000 0.37092  0.50000  0.24547  Biso   1.000  C
  C2       1.0000 0.18161  0.50000  0.67118  Biso   1.000  C
  C3       1.0000 0.11785  -0.00000  0.02141  Biso   1.000  C
  C4       1.0000 0.00786  0.00000  0.63054  Biso   1.000  C
  C5       1.0000 0.30091  0.50000  0.72087  Biso   1.000  C
  C6       1.0000 0.33941  -0.00000  0.60132  Biso   1.000  C
  C7       1.0000 0.99214  0.00000  0.36946  Biso   1.000  C
  C8       1.0000 0.44552  -0.00000  0.93974  Biso   1.000  C
  C9       1.0000 0.38215  0.50000  0.97859  Biso   1.000  C
  C10      1.0000 0.31839  0.00000  0.32882  Biso   1.000  C
  C11      1.0000 0.04639  0.50000  0.30637  Biso   1.000  C
  C12      1.0000 0.05448  0.50000  0.06026  Biso   1.000  C
  C13      1.0000 0.16059  0.50000  0.39868  Biso   1.000  C
  C14      1.0000 0.12908  0.00000  0.75453  Biso   1.000  C
  C15      1.0000 0.19909  0.00000  0.27913  Biso   1.000  C
  C16      1.0000 0.45361  -0.00000  0.69363  Biso   1.000  C
  C17      1.0000 0.87092  -0.00000  0.24547  Biso   1.000  C
  C18      1.0000 0.68161  -0.00000  0.67118  Biso   1.000  C
  C19      1.0000 0.61785  0.50000  0.02141  Biso   1.000  C
  C20      1.0000 0.50786  0.50000  0.63054  Biso   1.000  C
  C21      1.0000 0.80091  -0.00000  0.72087  Biso   1.000  C
  C22      1.0000 0.83941  0.50000  0.60132  Biso   1.000  C
  C23      1.0000 0.49214  0.50000  0.36946  Biso   1.000  C
  C24      1.0000 0.94552  0.50000  0.93974  Biso   1.000  C
  C25      1.0000 0.88215  0.00000  0.97859  Biso   1.000  C
  C26      1.0000 0.81839  0.50000  0.32882  Biso   1.000  C
  C27      1.0000 0.54639  -0.00000  0.30637  Biso   1.000  C
  C28      1.0000 0.55448  0.00000  0.06026  Biso   1.000  C
  C29      1.0000 0.66059  -0.00000  0.39868  Biso   1.000  C
  C30      1.0000 0.62908  0.50000  0.75453  Biso   1.000  C
  C31      1.0000 0.69909  0.50000  0.27913  Biso   1.000  C
  C32      1.0000 0.95361  0.50000  0.69363  Biso   1.000  C
 
data_G136
_cell_length_a       3.46459
_cell_length_b       4.31491
_cell_length_c       6.70806
_cell_angle_alpha    81.3651
_cell_angle_beta     90.1145
_cell_angle_gamma    72.8915
_chemical_formula_sum   G136

_symmetry_space_group_name_H-M    "P 1"
_symmetry_int_tables_number       1

loop_
  _symmetry_equiv_pos_as_xyz
  'x, y, z'

loop_
  _atom_site_label
  _atom_site_occupancy
  _atom_site_fract_x
  _atom_site_fract_y
  _atom_site_fract_z
  _atom_site_thermal_displace_type
  _atom_site_B_iso_or_equiv
  _atom_site_type_symbol
  C1       1.0000 0.24326  0.80025  0.25624  Biso   1.000  C
  C2       1.0000 0.08751  0.30756  0.36845  Biso   1.000  C
  C3       1.0000 0.87407  0.37583  0.14846  Biso   1.000  C
  C4       1.0000 0.50985  0.42188  0.63662  Biso   1.000  C
  C5       1.0000 0.15712  0.59342  0.44523  Biso   1.000  C
  C6       1.0000 0.16812  0.98784  0.73231  Biso   1.000  C
  C7       1.0000 0.46843  0.63880  0.08936  Biso   1.000  C
  C8       1.0000 0.59162  0.73701  0.68496  Biso   1.000  C
  C9       1.0000 0.63548  0.94372  0.98116  Biso   1.000  C
  C10      1.0000 0.88303  0.15883  0.55026  Biso   1.000  C
  C11      1.0000 0.80620  0.04125  0.16132  Biso   1.000  C
  C12      1.0000 0.34439  0.22246  0.83956  Biso   1.000  C
  C13      1.0000 0.16203  0.47898  0.97587  Biso   1.000  C
  C14      1.0000 0.47618  0.01632  0.32205  Biso   1.000  C
  C15      1.0000 0.76005  0.86687  0.50076  Biso   1.000  C
  C16      1.0000 0.91095  0.77328  0.84411  Biso   1.000  C
 
data_G137
_cell_length_a       2.50756
_cell_length_b       16.2176
_cell_length_c       3.4671
_cell_angle_alpha    90
_cell_angle_beta     97.1312
_cell_angle_gamma    90
_chemical_formula_sum   G137

_symmetry_space_group_name_H-M    "P 1"
_symmetry_int_tables_number       1

loop_
  _symmetry_equiv_pos_as_xyz
  'x, y, z'

loop_
  _atom_site_label
  _atom_site_occupancy
  _atom_site_fract_x
  _atom_site_fract_y
  _atom_site_fract_z
  _atom_site_thermal_displace_type
  _atom_site_B_iso_or_equiv
  _atom_site_type_symbol
  C1       1.0000 0.25359  0.00000  0.62731  Biso   1.000  C
  C2       1.0000 0.25420  0.42147  0.12911  Biso   1.000  C
  C3       1.0000 0.71438  0.15948  0.36560  Biso   1.000  C
  C4       1.0000 0.28562  0.15948  0.63440  Biso   1.000  C
  C5       1.0000 0.78562  0.34052  0.63440  Biso   1.000  C
  C6       1.0000 0.75420  0.07853  0.12911  Biso   1.000  C
  C7       1.0000 -0.00000  0.27751  -0.00000  Biso   1.000  C
  C8       1.0000 0.74580  0.42147  0.87089  Biso   1.000  C
  C9       1.0000 0.74641  0.00000  0.37269  Biso   1.000  C
  C10      1.0000 0.50000  0.22249  1.00000  Biso   1.000  C
  C11      1.0000 0.24580  0.07853  0.87089  Biso   1.000  C
  C12      1.0000 0.21438  0.34052  0.36560  Biso   1.000  C
  C13      1.0000 0.75359  0.50000  0.62731  Biso   1.000  C
  C14      1.0000 0.75420  0.92147  0.12911  Biso   1.000  C
  C15      1.0000 0.21438  0.65948  0.36560  Biso   1.000  C
  C16      1.0000 0.78562  0.65948  0.63440  Biso   1.000  C
  C17      1.0000 0.28562  0.84052  0.63440  Biso   1.000  C
  C18      1.0000 0.25420  0.57853  0.12911  Biso   1.000  C
  C19      1.0000 0.50000  0.77751  1.00000  Biso   1.000  C
  C20      1.0000 0.24580  0.92147  0.87089  Biso   1.000  C
  C21      1.0000 0.24641  0.50000  0.37269  Biso   1.000  C
  C22      1.0000 0.00000  0.72249  -0.00000  Biso   1.000  C
  C23      1.0000 0.74580  0.57853  0.87089  Biso   1.000  C
  C24      1.0000 0.71438  0.84052  0.36560  Biso   1.000  C
 
data_G138
_cell_length_a       2.47489
_cell_length_b       9.75023
_cell_length_c       2.48671
_cell_angle_alpha    90
_cell_angle_beta     90
_cell_angle_gamma    90
_chemical_formula_sum   G138

_symmetry_space_group_name_H-M    "P 1"
_symmetry_int_tables_number       1

loop_
  _symmetry_equiv_pos_as_xyz
  'x, y, z'

loop_
  _atom_site_label
  _atom_site_occupancy
  _atom_site_fract_x
  _atom_site_fract_y
  _atom_site_fract_z
  _atom_site_thermal_displace_type
  _atom_site_B_iso_or_equiv
  _atom_site_type_symbol
  C1       1.0000 0.00000  0.20291  0.00000  Biso   1.000  C
  C2       1.0000 0.00000  0.79709  -0.00000  Biso   1.000  C
  C3       1.0000 0.00000  0.11348  0.50000  Biso   1.000  C
  C4       1.0000 0.00000  0.88652  0.50000  Biso   1.000  C
  C5       1.0000 0.50000  0.00000  0.50000  Biso   1.000  C
  C6       1.0000 0.50000  0.70291  0.00000  Biso   1.000  C
  C7       1.0000 0.50000  0.29709  -0.00000  Biso   1.000  C
  C8       1.0000 0.50000  0.61348  0.50000  Biso   1.000  C
  C9       1.0000 0.50000  0.38652  0.50000  Biso   1.000  C
  C10      1.0000 0.00000  0.50000  0.50000  Biso   1.000  C
 
data_G141
_cell_length_a       4.93982
_cell_length_b       4.93982
_cell_length_c       4.19112
_cell_angle_alpha    90
_cell_angle_beta     90
_cell_angle_gamma    90
_chemical_formula_sum   G141

_symmetry_space_group_name_H-M    "P 1"
_symmetry_int_tables_number       1

loop_
  _symmetry_equiv_pos_as_xyz
  'x, y, z'

loop_
  _atom_site_label
  _atom_site_occupancy
  _atom_site_fract_x
  _atom_site_fract_y
  _atom_site_fract_z
  _atom_site_thermal_displace_type
  _atom_site_B_iso_or_equiv
  _atom_site_type_symbol
  C1       1.0000 0.85026  0.35026  0.68549  Biso   1.000  C
  C2       1.0000 0.64974  0.85026  0.68549  Biso   1.000  C
  C3       1.0000 0.35026  0.85026  0.81451  Biso   1.000  C
  C4       1.0000 0.35026  0.14974  0.31451  Biso   1.000  C
  C5       1.0000 0.64974  0.85026  0.31451  Biso   1.000  C
  C6       1.0000 0.14974  0.64974  0.31451  Biso   1.000  C
  C7       1.0000 0.35026  0.14974  0.68549  Biso   1.000  C
  C8       1.0000 0.64974  0.14974  0.18549  Biso   1.000  C
  C9       1.0000 0.35026  0.85026  0.18549  Biso   1.000  C
  C10      1.0000 0.14974  0.35026  0.18549  Biso   1.000  C
  C11      1.0000 0.85026  0.35026  0.31451  Biso   1.000  C
  C12      1.0000 0.85026  0.64974  0.81451  Biso   1.000  C
  C13      1.0000 0.14974  0.35026  0.81451  Biso   1.000  C
  C14      1.0000 0.64974  0.14974  0.81451  Biso   1.000  C
  C15      1.0000 0.85026  0.64974  0.18549  Biso   1.000  C
  C16      1.0000 0.14974  0.64974  0.68549  Biso   1.000  C
 
data_G142
_cell_length_a       4.01977
_cell_length_b       4.06108
_cell_length_c       4.5402
_cell_angle_alpha    92.9607
_cell_angle_beta     102.047
_cell_angle_gamma    92.073
_chemical_formula_sum   G142

_symmetry_space_group_name_H-M    "P 1"
_symmetry_int_tables_number       1

loop_
  _symmetry_equiv_pos_as_xyz
  'x, y, z'

loop_
  _atom_site_label
  _atom_site_occupancy
  _atom_site_fract_x
  _atom_site_fract_y
  _atom_site_fract_z
  _atom_site_thermal_displace_type
  _atom_site_B_iso_or_equiv
  _atom_site_type_symbol
  C1       1.0000 0.77692  0.37588  0.71660  Biso   1.000  C
  C2       1.0000 0.46111  0.83491  0.54004  Biso   1.000  C
  C3       1.0000 0.22308  0.62412  0.28340  Biso   1.000  C
  C4       1.0000 0.12854  0.26144  0.75709  Biso   1.000  C
  C5       1.0000 0.53889  0.16509  0.45996  Biso   1.000  C
  C6       1.0000 0.79951  0.14049  0.23827  Biso   1.000  C
  C7       1.0000 0.18116  0.29862  0.42024  Biso   1.000  C
  C8       1.0000 0.68142  0.45013  0.02329  Biso   1.000  C
  C9       1.0000 0.31858  0.54987  0.97671  Biso   1.000  C
  C10      1.0000 0.81884  0.70138  0.57976  Biso   1.000  C
  C11      1.0000 0.87146  0.73856  0.24291  Biso   1.000  C
  C12      1.0000 0.20049  0.85951  0.76173  Biso   1.000  C
 
data_G143
_cell_length_a       2.51088
_cell_length_b       2.51089
_cell_length_c       4.17907
_cell_angle_alpha    90
_cell_angle_beta     90
_cell_angle_gamma    120
_chemical_formula_sum   G143

_symmetry_space_group_name_H-M    "P 1"
_symmetry_int_tables_number       1

loop_
  _symmetry_equiv_pos_as_xyz
  'x, y, z'

loop_
  _atom_site_label
  _atom_site_occupancy
  _atom_site_fract_x
  _atom_site_fract_y
  _atom_site_fract_z
  _atom_site_thermal_displace_type
  _atom_site_B_iso_or_equiv
  _atom_site_type_symbol
  C1       1.0000 0.33333  0.66667  0.43726  Biso   1.000  C
  C2       1.0000 0.66667  0.33333  0.56274  Biso   1.000  C
  C3       1.0000 0.66667  0.33333  0.93726  Biso   1.000  C
  C4       1.0000 0.33333  0.66667  0.06274  Biso   1.000  C
 
data_G144
_cell_length_a       4.2526
_cell_length_b       2.51252
_cell_length_c       4.87073
_cell_angle_alpha    90
_cell_angle_beta     115.886
_cell_angle_gamma    90
_chemical_formula_sum   G144

_symmetry_space_group_name_H-M    "P 1"
_symmetry_int_tables_number       1

loop_
  _symmetry_equiv_pos_as_xyz
  'x, y, z'

loop_
  _atom_site_label
  _atom_site_occupancy
  _atom_site_fract_x
  _atom_site_fract_y
  _atom_site_fract_z
  _atom_site_thermal_displace_type
  _atom_site_B_iso_or_equiv
  _atom_site_type_symbol
  C1       1.0000 0.01861  0.50000  0.66680  Biso   1.000  C
  C2       1.0000 0.40471  0.00000  0.17836  Biso   1.000  C
  C3       1.0000 0.59529  0.00000  0.82164  Biso   1.000  C
  C4       1.0000 0.98139  0.50000  0.33320  Biso   1.000  C
  C5       1.0000 0.22634  0.00000  0.82162  Biso   1.000  C
  C6       1.0000 0.35183  0.50000  0.33320  Biso   1.000  C
  C7       1.0000 0.77366  0.00000  0.17837  Biso   1.000  C
  C8       1.0000 0.64817  0.50000  0.66680  Biso   1.000  C
 
data_G145
_cell_length_a       7.02912
_cell_length_b       4.37325
_cell_length_c       3.48889
_cell_angle_alpha    90
_cell_angle_beta     90.002
_cell_angle_gamma    90
_chemical_formula_sum   G145

_symmetry_space_group_name_H-M    "P 1"
_symmetry_int_tables_number       1

loop_
  _symmetry_equiv_pos_as_xyz
  'x, y, z'

loop_
  _atom_site_label
  _atom_site_occupancy
  _atom_site_fract_x
  _atom_site_fract_y
  _atom_site_fract_z
  _atom_site_thermal_displace_type
  _atom_site_B_iso_or_equiv
  _atom_site_type_symbol
  C1       1.0000 0.49790  0.67962  0.75515  Biso   1.000  C
  C2       1.0000 0.49791  0.82407  0.36637  Biso   1.000  C
  C3       1.0000 0.65094  0.81865  0.03402  Biso   1.000  C
  C4       1.0000 0.99790  0.82038  0.75515  Biso   1.000  C
  C5       1.0000 0.99791  0.67593  0.36637  Biso   1.000  C
  C6       1.0000 0.34487  0.81865  0.03401  Biso   1.000  C
  C7       1.0000 0.15094  0.68135  0.03402  Biso   1.000  C
  C8       1.0000 0.84487  0.68135  0.03401  Biso   1.000  C
  C9       1.0000 0.99790  0.17962  0.75515  Biso   1.000  C
  C10      1.0000 0.99791  0.32407  0.36637  Biso   1.000  C
  C11      1.0000 0.15094  0.31865  0.03402  Biso   1.000  C
  C12      1.0000 0.49790  0.32038  0.75515  Biso   1.000  C
  C13      1.0000 0.49791  0.17593  0.36637  Biso   1.000  C
  C14      1.0000 0.84487  0.31865  0.03401  Biso   1.000  C
  C15      1.0000 0.65094  0.18135  0.03402  Biso   1.000  C
  C16      1.0000 0.34487  0.18135  0.03401  Biso   1.000  C
 
data_G146
_cell_length_a       4.78883
_cell_length_b       6.94463
_cell_length_c       3.34155
_cell_angle_alpha    90
_cell_angle_beta     112.614
_cell_angle_gamma    90
_chemical_formula_sum   G146

_symmetry_space_group_name_H-M    "P 1"
_symmetry_int_tables_number       1

loop_
  _symmetry_equiv_pos_as_xyz
  'x, y, z'

loop_
  _atom_site_label
  _atom_site_occupancy
  _atom_site_fract_x
  _atom_site_fract_y
  _atom_site_fract_z
  _atom_site_thermal_displace_type
  _atom_site_B_iso_or_equiv
  _atom_site_type_symbol
  C1       1.0000 0.84569  0.50000  0.32950  Biso   1.000  C
  C2       1.0000 0.17504  0.65530  0.01060  Biso   1.000  C
  C3       1.0000 0.32496  0.84470  0.98940  Biso   1.000  C
  C4       1.0000 0.82496  0.65530  0.98940  Biso   1.000  C
  C5       1.0000 0.15431  0.50000  0.67050  Biso   1.000  C
  C6       1.0000 0.83202  0.00000  0.38856  Biso   1.000  C
  C7       1.0000 0.16798  -0.00000  0.61144  Biso   1.000  C
  C8       1.0000 0.67504  0.84470  0.01060  Biso   1.000  C
  C9       1.0000 0.34569  0.00000  0.32950  Biso   1.000  C
  C10      1.0000 0.67504  0.15530  0.01060  Biso   1.000  C
  C11      1.0000 0.82496  0.34470  0.98940  Biso   1.000  C
  C12      1.0000 0.32496  0.15530  0.98940  Biso   1.000  C
  C13      1.0000 0.65431  0.00000  0.67050  Biso   1.000  C
  C14      1.0000 0.33202  0.50000  0.38856  Biso   1.000  C
  C15      1.0000 0.66798  0.50000  0.61144  Biso   1.000  C
  C16      1.0000 0.17504  0.34470  0.01060  Biso   1.000  C
 
data_G147
_cell_length_a       4.12577
_cell_length_b       9.3171
_cell_length_c       2.52222
_cell_angle_alpha    90
_cell_angle_beta     101.222
_cell_angle_gamma    90
_chemical_formula_sum   G147

_symmetry_space_group_name_H-M    "P 1"
_symmetry_int_tables_number       1

loop_
  _symmetry_equiv_pos_as_xyz
  'x, y, z'

loop_
  _atom_site_label
  _atom_site_occupancy
  _atom_site_fract_x
  _atom_site_fract_y
  _atom_site_fract_z
  _atom_site_thermal_displace_type
  _atom_site_B_iso_or_equiv
  _atom_site_type_symbol
  C1       1.0000 0.88447  0.81109  0.47447  Biso   1.000  C
  C2       1.0000 0.80647  0.54750  0.65955  Biso   1.000  C
  C3       1.0000 0.19353  0.45250  0.34045  Biso   1.000  C
  C4       1.0000 0.11553  0.81109  0.02553  Biso   1.000  C
  C5       1.0000 0.80647  0.45250  0.15955  Biso   1.000  C
  C6       1.0000 0.61553  0.68891  0.52553  Biso   1.000  C
  C7       1.0000 0.38447  0.68891  0.97447  Biso   1.000  C
  C8       1.0000 0.19353  0.54750  0.84045  Biso   1.000  C
  C9       1.0000 0.38447  0.31109  0.47447  Biso   1.000  C
  C10      1.0000 0.30647  0.04750  0.65955  Biso   1.000  C
  C11      1.0000 0.69353  0.95250  0.34045  Biso   1.000  C
  C12      1.0000 0.61553  0.31109  0.02553  Biso   1.000  C
  C13      1.0000 0.30647  0.95250  0.15955  Biso   1.000  C
  C14      1.0000 0.11553  0.18891  0.52553  Biso   1.000  C
  C15      1.0000 0.88447  0.18891  0.97447  Biso   1.000  C
  C16      1.0000 0.69353  0.04750  0.84045  Biso   1.000  C
 
data_G149
_cell_length_a       3.3828
_cell_length_b       3.51411
_cell_length_c       6.26903
_cell_angle_alpha    91.5156
_cell_angle_beta     90.816
_cell_angle_gamma    91.1614
_chemical_formula_sum   G149

_symmetry_space_group_name_H-M    "P 1"
_symmetry_int_tables_number       1

loop_
  _symmetry_equiv_pos_as_xyz
  'x, y, z'

loop_
  _atom_site_label
  _atom_site_occupancy
  _atom_site_fract_x
  _atom_site_fract_y
  _atom_site_fract_z
  _atom_site_thermal_displace_type
  _atom_site_B_iso_or_equiv
  _atom_site_type_symbol
  C1       1.0000 0.96562  0.80398  0.94871  Biso   1.000  C
  C2       1.0000 0.44340  0.46854  0.70377  Biso   1.000  C
  C3       1.0000 0.88602  0.35895  0.43252  Biso   1.000  C
  C4       1.0000 0.55660  0.53146  0.29623  Biso   1.000  C
  C5       1.0000 0.63461  0.11800  0.58254  Biso   1.000  C
  C6       1.0000 0.11398  0.64105  0.56748  Biso   1.000  C
  C7       1.0000 0.68908  0.52115  0.06586  Biso   1.000  C
  C8       1.0000 0.31092  0.47885  0.93414  Biso   1.000  C
  C9       1.0000 0.36539  0.88200  0.41746  Biso   1.000  C
  C10      1.0000 0.19846  0.20467  0.28633  Biso   1.000  C
  C11      1.0000 0.80154  0.79533  0.71367  Biso   1.000  C
  C12      1.0000 0.03438  0.19602  0.05129  Biso   1.000  C
 
data_G150
_cell_length_a       4.15696
_cell_length_b       3.38586
_cell_length_c       5.29165
_cell_angle_alpha    90
_cell_angle_beta     100.931
_cell_angle_gamma    90
_chemical_formula_sum   G150

_symmetry_space_group_name_H-M    "P 1"
_symmetry_int_tables_number       1

loop_
  _symmetry_equiv_pos_as_xyz
  'x, y, z'

loop_
  _atom_site_label
  _atom_site_occupancy
  _atom_site_fract_x
  _atom_site_fract_y
  _atom_site_fract_z
  _atom_site_thermal_displace_type
  _atom_site_B_iso_or_equiv
  _atom_site_type_symbol
  C1       1.0000 0.76930  0.01596  0.94200  Biso   1.000  C
  C2       1.0000 0.72610  0.69338  0.51111  Biso   1.000  C
  C3       1.0000 0.52662  0.92023  0.69479  Biso   1.000  C
  C4       1.0000 0.94738  0.95778  0.34961  Biso   1.000  C
  C5       1.0000 0.25395  0.77092  0.82030  Biso   1.000  C
  C6       1.0000 0.74605  0.27092  0.17970  Biso   1.000  C
  C7       1.0000 0.23070  0.51596  0.05800  Biso   1.000  C
  C8       1.0000 0.07876  0.16142  0.87233  Biso   1.000  C
  C9       1.0000 0.05262  0.45778  0.65039  Biso   1.000  C
  C10      1.0000 0.27390  0.19338  0.48889  Biso   1.000  C
  C11      1.0000 0.47338  0.42023  0.30521  Biso   1.000  C
  C12      1.0000 0.92124  0.66142  0.12767  Biso   1.000  C
 
data_G151
_cell_length_a       3.41849
_cell_length_b       3.41768
_cell_length_c       6.3953
_cell_angle_alpha    74.7655
_cell_angle_beta     88.487
_cell_angle_gamma    85.0847
_chemical_formula_sum   G151

_symmetry_space_group_name_H-M    "P 1"
_symmetry_int_tables_number       1

loop_
  _symmetry_equiv_pos_as_xyz
  'x, y, z'

loop_
  _atom_site_label
  _atom_site_occupancy
  _atom_site_fract_x
  _atom_site_fract_y
  _atom_site_fract_z
  _atom_site_thermal_displace_type
  _atom_site_B_iso_or_equiv
  _atom_site_type_symbol
  C1       1.0000 0.94168  0.16280  0.78879  Biso   1.000  C
  C2       1.0000 0.54267  0.21727  0.43746  Biso   1.000  C
  C3       1.0000 0.18727  0.57290  0.43556  Biso   1.000  C
  C4       1.0000 0.30256  0.80285  0.78526  Biso   1.000  C
  C5       1.0000 0.81273  0.42710  0.56444  Biso   1.000  C
  C6       1.0000 0.45733  0.78273  0.56254  Biso   1.000  C
  C7       1.0000 0.13424  0.42165  0.92426  Biso   1.000  C
  C8       1.0000 0.86576  0.57835  0.07574  Biso   1.000  C
  C9       1.0000 0.05832  0.83720  0.21121  Biso   1.000  C
  C10      1.0000 0.61520  0.90446  0.92380  Biso   1.000  C
  C11      1.0000 0.38480  0.09554  0.07620  Biso   1.000  C
  C12      1.0000 0.69744  0.19715  0.21474  Biso   1.000  C
 
data_G152
_cell_length_a       3.87328
_cell_length_b       4.49023
_cell_length_c       4.35338
_cell_angle_alpha    90
_cell_angle_beta     90.6816
_cell_angle_gamma    90
_chemical_formula_sum   G152

_symmetry_space_group_name_H-M    "P 1"
_symmetry_int_tables_number       1

loop_
  _symmetry_equiv_pos_as_xyz
  'x, y, z'

loop_
  _atom_site_label
  _atom_site_occupancy
  _atom_site_fract_x
  _atom_site_fract_y
  _atom_site_fract_z
  _atom_site_thermal_displace_type
  _atom_site_B_iso_or_equiv
  _atom_site_type_symbol
  C1       1.0000 0.86893  0.29008  0.68562  Biso   1.000  C
  C2       1.0000 0.48343  0.61913  0.33858  Biso   1.000  C
  C3       1.0000 0.83863  0.60458  0.81836  Biso   1.000  C
  C4       1.0000 0.51657  0.11913  0.66142  Biso   1.000  C
  C5       1.0000 0.16137  0.10458  0.18164  Biso   1.000  C
  C6       1.0000 0.47003  0.25621  0.34474  Biso   1.000  C
  C7       1.0000 0.13107  0.79008  0.31438  Biso   1.000  C
  C8       1.0000 0.83988  0.60509  0.17486  Biso   1.000  C
  C9       1.0000 0.13069  0.79214  0.68842  Biso   1.000  C
  C10      1.0000 0.86931  0.29214  0.31158  Biso   1.000  C
  C11      1.0000 0.52997  0.75621  0.65526  Biso   1.000  C
  C12      1.0000 0.16012  0.10509  0.82514  Biso   1.000  C
 
data_G153
_cell_length_a       2.51521
_cell_length_b       2.5152
_cell_length_c       18.7224
_cell_angle_alpha    89.9993
_cell_angle_beta     90.0011
_cell_angle_gamma    120.003
_chemical_formula_sum   G153

_symmetry_space_group_name_H-M    "P 1"
_symmetry_int_tables_number       1

loop_
  _symmetry_equiv_pos_as_xyz
  'x, y, z'

loop_
  _atom_site_label
  _atom_site_occupancy
  _atom_site_fract_x
  _atom_site_fract_y
  _atom_site_fract_z
  _atom_site_thermal_displace_type
  _atom_site_B_iso_or_equiv
  _atom_site_type_symbol
  C1       1.0000 0.33338  0.66669  0.62545  Biso   1.000  C
  C2       1.0000 0.66669  0.33330  0.51397  Biso   1.000  C
  C3       1.0000 0.66674  0.33331  0.59767  Biso   1.000  C
  C4       1.0000 0.99993  0.00003  0.73566  Biso   1.000  C
  C5       1.0000 0.33329  0.66664  0.70789  Biso   1.000  C
  C6       1.0000 0.99998  0.00003  0.81936  Biso   1.000  C
  C7       1.0000 0.00005  0.00003  0.95878  Biso   1.000  C
  C8       1.0000 0.33336  0.66664  0.84731  Biso   1.000  C
  C9       1.0000 0.33341  0.66664  0.93100  Biso   1.000  C
  C10      1.0000 0.66659  0.33336  0.06900  Biso   1.000  C
  C11      1.0000 0.99995  0.99997  0.04122  Biso   1.000  C
  C12      1.0000 0.66664  0.33336  0.15269  Biso   1.000  C
  C13      1.0000 0.66671  0.33336  0.29211  Biso   1.000  C
  C14      1.0000 0.00002  0.99997  0.18064  Biso   1.000  C
  C15      1.0000 0.00007  0.99997  0.26434  Biso   1.000  C
  C16      1.0000 0.33326  0.66669  0.40233  Biso   1.000  C
  C17      1.0000 0.66662  0.33331  0.37455  Biso   1.000  C
  C18      1.0000 0.33331  0.66670  0.48603  Biso   1.000  C
 
data_G154
_cell_length_a       5.11003
_cell_length_b       3.78951
_cell_length_c       3.47877
_cell_angle_alpha    90
_cell_angle_beta     110.097
_cell_angle_gamma    90
_chemical_formula_sum   G154

_symmetry_space_group_name_H-M    "P 1"
_symmetry_int_tables_number       1

loop_
  _symmetry_equiv_pos_as_xyz
  'x, y, z'

loop_
  _atom_site_label
  _atom_site_occupancy
  _atom_site_fract_x
  _atom_site_fract_y
  _atom_site_fract_z
  _atom_site_thermal_displace_type
  _atom_site_B_iso_or_equiv
  _atom_site_type_symbol
  C1       1.0000 0.89777  0.70116  0.62770  Biso   1.000  C
  C2       1.0000 0.50000  0.50000  1.00000  Biso   1.000  C
  C3       1.0000 0.10223  0.29884  0.37230  Biso   1.000  C
  C4       1.0000 0.89777  0.29884  0.62770  Biso   1.000  C
  C5       1.0000 0.60223  0.20116  0.37230  Biso   1.000  C
  C6       1.0000 0.39777  0.20116  0.62770  Biso   1.000  C
  C7       1.0000 0.00000  0.00000  0.00000  Biso   1.000  C
  C8       1.0000 0.60223  0.79884  0.37230  Biso   1.000  C
  C9       1.0000 0.39777  0.79884  0.62770  Biso   1.000  C
  C10      1.0000 0.10223  0.70116  0.37230  Biso   1.000  C
 
data_G155
_cell_length_a       4.04815
_cell_length_b       4.04817
_cell_length_c       2.46071
_cell_angle_alpha    90
_cell_angle_beta     90
_cell_angle_gamma    119.999
_chemical_formula_sum   G155

_symmetry_space_group_name_H-M    "P 1"
_symmetry_int_tables_number       1

loop_
  _symmetry_equiv_pos_as_xyz
  'x, y, z'

loop_
  _atom_site_label
  _atom_site_occupancy
  _atom_site_fract_x
  _atom_site_fract_y
  _atom_site_fract_z
  _atom_site_thermal_displace_type
  _atom_site_B_iso_or_equiv
  _atom_site_type_symbol
  C1       1.0000 0.38398  0.38398  0.66672  Biso   1.000  C
  C2       1.0000 0.61603  1.00000  0.00002  Biso   1.000  C
  C3       1.0000 0.38397  0.00000  0.50002  Biso   1.000  C
  C4       1.0000 0.99999  0.61602  0.33327  Biso   1.000  C
  C5       1.0000 0.00001  0.38398  0.83327  Biso   1.000  C
  C6       1.0000 0.61602  0.61602  0.16672  Biso   1.000  C
 
data_G156
_cell_length_a       3.44666
_cell_length_b       4.31991
_cell_length_c       5.88031
_cell_angle_alpha    94.191
_cell_angle_beta     98.6693
_cell_angle_gamma    106.029
_chemical_formula_sum   G156

_symmetry_space_group_name_H-M    "P 1"
_symmetry_int_tables_number       1

loop_
  _symmetry_equiv_pos_as_xyz
  'x, y, z'

loop_
  _atom_site_label
  _atom_site_occupancy
  _atom_site_fract_x
  _atom_site_fract_y
  _atom_site_fract_z
  _atom_site_thermal_displace_type
  _atom_site_B_iso_or_equiv
  _atom_site_type_symbol
  C1       1.0000 0.86482  0.31443  0.28318  Biso   1.000  C
  C2       1.0000 0.11116  0.70846  0.66945  Biso   1.000  C
  C3       1.0000 0.86314  0.15947  0.85020  Biso   1.000  C
  C4       1.0000 0.21012  0.53655  0.45826  Biso   1.000  C
  C5       1.0000 0.46628  0.85935  0.88734  Biso   1.000  C
  C6       1.0000 0.76690  0.45156  0.76598  Biso   1.000  C
  C7       1.0000 0.12366  0.20985  0.09625  Biso   1.000  C
  C8       1.0000 0.67116  0.06915  0.43255  Biso   1.000  C
  C9       1.0000 0.18010  0.87005  0.08204  Biso   1.000  C
  C10      1.0000 0.01404  0.03524  0.63202  Biso   1.000  C
  C11      1.0000 0.55379  0.47854  0.16142  Biso   1.000  C
  C12      1.0000 0.41083  0.28047  0.57019  Biso   1.000  C
  C13      1.0000 0.41967  0.75276  0.29690  Biso   1.000  C
  C14      1.0000 0.72582  0.64815  0.97175  Biso   1.000  C
 
data_G157
_cell_length_a       3.36928
_cell_length_b       3.45365
_cell_length_c       5.42076
_cell_angle_alpha    98.9431
_cell_angle_beta     98.3858
_cell_angle_gamma    92.5393
_chemical_formula_sum   G157

_symmetry_space_group_name_H-M    "P 1"
_symmetry_int_tables_number       1

loop_
  _symmetry_equiv_pos_as_xyz
  'x, y, z'

loop_
  _atom_site_label
  _atom_site_occupancy
  _atom_site_fract_x
  _atom_site_fract_y
  _atom_site_fract_z
  _atom_site_thermal_displace_type
  _atom_site_B_iso_or_equiv
  _atom_site_type_symbol
  C1       1.0000 0.00580  0.11671  0.14453  Biso   1.000  C
  C2       1.0000 0.55270  0.87651  0.41881  Biso   1.000  C
  C3       1.0000 0.21858  0.98231  0.57292  Biso   1.000  C
  C4       1.0000 0.91087  0.20553  0.41915  Biso   1.000  C
  C5       1.0000 0.42349  0.21273  0.82632  Biso   1.000  C
  C6       1.0000 0.63214  0.91839  0.97625  Biso   1.000  C
  C7       1.0000 0.13387  0.42314  0.99340  Biso   1.000  C
  C8       1.0000 0.75887  0.54671  0.82035  Biso   1.000  C
  C9       1.0000 0.86382  0.61940  0.55684  Biso   1.000  C
  C10      1.0000 0.33831  0.80602  0.14305  Biso   1.000  C
 
data_G158
_cell_length_a       11.0272
_cell_length_b       2.52159
_cell_length_c       3.73775
_cell_angle_alpha    90
_cell_angle_beta     109.815
_cell_angle_gamma    90
_chemical_formula_sum   G158

_symmetry_space_group_name_H-M    "P 1"
_symmetry_int_tables_number       1

loop_
  _symmetry_equiv_pos_as_xyz
  'x, y, z'

loop_
  _atom_site_label
  _atom_site_occupancy
  _atom_site_fract_x
  _atom_site_fract_y
  _atom_site_fract_z
  _atom_site_thermal_displace_type
  _atom_site_B_iso_or_equiv
  _atom_site_type_symbol
  C1       1.0000 0.82736  0.50000  0.19523  Biso   1.000  C
  C2       1.0000 0.43906  0.50000  0.80871  Biso   1.000  C
  C3       1.0000 0.56094  0.00000  0.43063  Biso   1.000  C
  C4       1.0000 0.56094  0.50000  0.19129  Biso   1.000  C
  C5       1.0000 0.67264  -0.00000  0.80477  Biso   1.000  C
  C6       1.0000 0.43906  -0.00000  0.56937  Biso   1.000  C
  C7       1.0000 0.67265  0.50000  0.04054  Biso   1.000  C
  C8       1.0000 0.82735  0.00000  0.95946  Biso   1.000  C
  C9       1.0000 0.32736  0.00000  0.19523  Biso   1.000  C
  C10      1.0000 0.93906  0.00000  0.80871  Biso   1.000  C
  C11      1.0000 0.06094  0.50000  0.43063  Biso   1.000  C
  C12      1.0000 0.06094  -0.00000  0.19129  Biso   1.000  C
  C13      1.0000 0.17264  0.50000  0.80477  Biso   1.000  C
  C14      1.0000 0.93907  0.50000  0.56937  Biso   1.000  C
  C15      1.0000 0.17265  -0.00000  0.04054  Biso   1.000  C
  C16      1.0000 0.32735  0.50000  0.95946  Biso   1.000  C
 
data_G159
_cell_length_a       8.79348
_cell_length_b       5.03732
_cell_length_c       4.26289
_cell_angle_alpha    90
_cell_angle_beta     99.1923
_cell_angle_gamma    90
_chemical_formula_sum   G159

_symmetry_space_group_name_H-M    "P 1"
_symmetry_int_tables_number       1

loop_
  _symmetry_equiv_pos_as_xyz
  'x, y, z'

loop_
  _atom_site_label
  _atom_site_occupancy
  _atom_site_fract_x
  _atom_site_fract_y
  _atom_site_fract_z
  _atom_site_thermal_displace_type
  _atom_site_B_iso_or_equiv
  _atom_site_type_symbol
  C1       1.0000 0.95208  0.24386  0.32783  Biso   1.000  C
  C2       1.0000 0.02260  0.50000  0.17587  Biso   1.000  C
  C3       1.0000 0.05663  0.00000  0.89709  Biso   1.000  C
  C4       1.0000 0.20213  0.50000  0.17974  Biso   1.000  C
  C5       1.0000 0.77145  0.74801  0.33525  Biso   1.000  C
  C6       1.0000 0.77145  0.25199  0.33525  Biso   1.000  C
  C7       1.0000 0.22137  -0.00000  0.12215  Biso   1.000  C
  C8       1.0000 0.22855  0.74801  0.66475  Biso   1.000  C
  C9       1.0000 0.77863  0.00000  0.87785  Biso   1.000  C
  C10      1.0000 0.94337  0.00000  0.10291  Biso   1.000  C
  C11      1.0000 0.79787  0.50000  0.82026  Biso   1.000  C
  C12      1.0000 0.95208  0.75614  0.32783  Biso   1.000  C
  C13      1.0000 0.22855  0.25199  0.66475  Biso   1.000  C
  C14      1.0000 0.97740  0.50000  0.82413  Biso   1.000  C
  C15      1.0000 0.04792  0.24386  0.67217  Biso   1.000  C
  C16      1.0000 0.04792  0.75614  0.67217  Biso   1.000  C
  C17      1.0000 0.45208  0.74386  0.32783  Biso   1.000  C
  C18      1.0000 0.52260  0.00000  0.17587  Biso   1.000  C
  C19      1.0000 0.55663  0.50000  0.89709  Biso   1.000  C
  C20      1.0000 0.70213  -0.00000  0.17974  Biso   1.000  C
  C21      1.0000 0.27145  0.24801  0.33525  Biso   1.000  C
  C22      1.0000 0.27145  0.75199  0.33525  Biso   1.000  C
  C23      1.0000 0.72137  0.50000  0.12215  Biso   1.000  C
  C24      1.0000 0.72855  0.24801  0.66475  Biso   1.000  C
  C25      1.0000 0.27863  0.50000  0.87785  Biso   1.000  C
  C26      1.0000 0.44337  0.50000  0.10291  Biso   1.000  C
  C27      1.0000 0.29787  0.00000  0.82026  Biso   1.000  C
  C28      1.0000 0.45208  0.25614  0.32783  Biso   1.000  C
  C29      1.0000 0.72855  0.75199  0.66475  Biso   1.000  C
  C30      1.0000 0.47740  0.00000  0.82413  Biso   1.000  C
  C31      1.0000 0.54792  0.74386  0.67217  Biso   1.000  C
  C32      1.0000 0.54792  0.25614  0.67217  Biso   1.000  C
 
data_G160
_cell_length_a       3.87764
_cell_length_b       4.47751
_cell_length_c       5.85837
_cell_angle_alpha    99.7944
_cell_angle_beta     93.9245
_cell_angle_gamma    98.926
_chemical_formula_sum   G160

_symmetry_space_group_name_H-M    "P 1"
_symmetry_int_tables_number       1

loop_
  _symmetry_equiv_pos_as_xyz
  'x, y, z'

loop_
  _atom_site_label
  _atom_site_occupancy
  _atom_site_fract_x
  _atom_site_fract_y
  _atom_site_fract_z
  _atom_site_thermal_displace_type
  _atom_site_B_iso_or_equiv
  _atom_site_type_symbol
  C1       1.0000 0.70363  0.62001  0.15476  Biso   1.000  C
  C2       1.0000 0.12746  0.21166  0.91330  Biso   1.000  C
  C3       1.0000 0.33674  0.61797  0.50045  Biso   1.000  C
  C4       1.0000 0.55486  0.12899  0.35785  Biso   1.000  C
  C5       1.0000 0.69057  0.25511  0.14650  Biso   1.000  C
  C6       1.0000 0.07414  0.77787  0.12817  Biso   1.000  C
  C7       1.0000 0.79530  0.06385  0.74346  Biso   1.000  C
  C8       1.0000 0.22967  0.26781  0.39275  Biso   1.000  C
  C9       1.0000 0.87980  0.22187  0.53724  Biso   1.000  C
  C10      1.0000 0.54585  0.57123  0.89710  Biso   1.000  C
  C11      1.0000 0.41873  0.78375  0.29762  Biso   1.000  C
  C12      1.0000 0.03978  0.14268  0.14235  Biso   1.000  C
  C13      1.0000 0.16380  0.56559  0.89828  Biso   1.000  C
  C14      1.0000 0.52577  0.21745  0.88803  Biso   1.000  C
  C15      1.0000 0.99819  0.56718  0.64845  Biso   1.000  C
  C16      1.0000 0.67894  0.71510  0.69109  Biso   1.000  C
 
data_G161
_cell_length_a       3.41684
_cell_length_b       5.01935
_cell_length_c       5.81819
_cell_angle_alpha    97.0538
_cell_angle_beta     90.5006
_cell_angle_gamma    104.899
_chemical_formula_sum   G161

_symmetry_space_group_name_H-M    "P 1"
_symmetry_int_tables_number       1

loop_
  _symmetry_equiv_pos_as_xyz
  'x, y, z'

loop_
  _atom_site_label
  _atom_site_occupancy
  _atom_site_fract_x
  _atom_site_fract_y
  _atom_site_fract_z
  _atom_site_thermal_displace_type
  _atom_site_B_iso_or_equiv
  _atom_site_type_symbol
  C1       1.0000 0.30069  0.89507  0.50301  Biso   1.000  C
  C2       1.0000 0.59112  0.04389  0.16342  Biso   1.000  C
  C3       1.0000 0.67867  0.04883  0.67308  Biso   1.000  C
  C4       1.0000 0.16950  0.46609  0.16821  Biso   1.000  C
  C5       1.0000 0.42368  0.38022  0.95361  Biso   1.000  C
  C6       1.0000 0.93084  0.82269  0.65415  Biso   1.000  C
  C7       1.0000 0.87525  0.60208  0.03740  Biso   1.000  C
  C8       1.0000 0.47919  0.07073  0.91690  Biso   1.000  C
  C9       1.0000 0.88328  0.32752  0.57326  Biso   1.000  C
  C10      1.0000 0.46613  0.65876  0.36213  Biso   1.000  C
  C11      1.0000 0.62823  0.54959  0.56990  Biso   1.000  C
  C12      1.0000 0.96572  0.24241  0.30986  Biso   1.000  C
  C13      1.0000 0.19376  0.01645  0.30106  Biso   1.000  C
  C14      1.0000 0.78114  0.81147  0.20897  Biso   1.000  C
  C15      1.0000 0.28513  0.49711  0.73835  Biso   1.000  C
  C16      1.0000 0.13568  0.75760  0.85471  Biso   1.000  C
 
data_G162
_cell_length_a       3.44057
_cell_length_b       4.77515
_cell_length_c       6.34391
_cell_angle_alpha    72.739
_cell_angle_beta     86.0024
_cell_angle_gamma    72.4363
_chemical_formula_sum   G162

_symmetry_space_group_name_H-M    "P 1"
_symmetry_int_tables_number       1

loop_
  _symmetry_equiv_pos_as_xyz
  'x, y, z'

loop_
  _atom_site_label
  _atom_site_occupancy
  _atom_site_fract_x
  _atom_site_fract_y
  _atom_site_fract_z
  _atom_site_thermal_displace_type
  _atom_site_B_iso_or_equiv
  _atom_site_type_symbol
  C1       1.0000 0.30578  0.03763  0.15879  Biso   1.000  C
  C2       1.0000 0.74132  0.80033  0.26113  Biso   1.000  C
  C3       1.0000 0.69733  0.26564  0.79600  Biso   1.000  C
  C4       1.0000 0.70109  0.46708  0.31729  Biso   1.000  C
  C5       1.0000 0.13377  0.64349  0.61483  Biso   1.000  C
  C6       1.0000 0.06186  0.15141  0.35040  Biso   1.000  C
  C7       1.0000 0.08593  0.83376  0.09831  Biso   1.000  C
  C8       1.0000 0.65232  0.71277  0.88357  Biso   1.000  C
  C9       1.0000 0.47292  0.38105  0.55219  Biso   1.000  C
  C10      1.0000 0.28789  0.85092  0.72221  Biso   1.000  C
  C11      1.0000 0.44242  0.55313  0.09046  Biso   1.000  C
  C12      1.0000 0.91347  0.93595  0.86808  Biso   1.000  C
  C13      1.0000 0.82502  0.90818  0.44713  Biso   1.000  C
  C14      1.0000 0.34476  0.31748  0.97563  Biso   1.000  C
  C15      1.0000 0.38980  0.08895  0.52824  Biso   1.000  C
  C16      1.0000 0.95732  0.46609  0.81718  Biso   1.000  C
 
data_G163
_cell_length_a       3.38479
_cell_length_b       4.73397
_cell_length_c       6.46573
_cell_angle_alpha    101.972
_cell_angle_beta     92.8554
_cell_angle_gamma    108.357
_chemical_formula_sum   G163

_symmetry_space_group_name_H-M    "P 1"
_symmetry_int_tables_number       1

loop_
  _symmetry_equiv_pos_as_xyz
  'x, y, z'

loop_
  _atom_site_label
  _atom_site_occupancy
  _atom_site_fract_x
  _atom_site_fract_y
  _atom_site_fract_z
  _atom_site_thermal_displace_type
  _atom_site_B_iso_or_equiv
  _atom_site_type_symbol
  C1       1.0000 0.69916  0.06114  0.75518  Biso   1.000  C
  C2       1.0000 0.50464  0.34800  0.50884  Biso   1.000  C
  C3       1.0000 0.09487  0.61648  0.83235  Biso   1.000  C
  C4       1.0000 0.72968  0.20203  0.32987  Biso   1.000  C
  C5       1.0000 0.49536  0.65200  0.49116  Biso   1.000  C
  C6       1.0000 0.27032  0.79797  0.67013  Biso   1.000  C
  C7       1.0000 0.90513  0.38352  0.16765  Biso   1.000  C
  C8       1.0000 0.30084  0.93886  0.24482  Biso   1.000  C
  C9       1.0000 0.34665  0.63994  0.26357  Biso   1.000  C
  C10      1.0000 0.64698  0.58247  0.09961  Biso   1.000  C
  C11      1.0000 0.97727  0.14945  0.96814  Biso   1.000  C
  C12      1.0000 0.07802  0.09260  0.41978  Biso   1.000  C
  C13      1.0000 0.65335  0.36006  0.73643  Biso   1.000  C
  C14      1.0000 0.92198  0.90740  0.58022  Biso   1.000  C
  C15      1.0000 0.02273  0.85055  0.03186  Biso   1.000  C
  C16      1.0000 0.35302  0.41753  0.90039  Biso   1.000  C
 
data_G164
_cell_length_a       10.2029
_cell_length_b       4.36707
_cell_length_c       4.5419
_cell_angle_alpha    90
_cell_angle_beta     90
_cell_angle_gamma    90
_chemical_formula_sum   G164

_symmetry_space_group_name_H-M    "P 1"
_symmetry_int_tables_number       1

loop_
  _symmetry_equiv_pos_as_xyz
  'x, y, z'

loop_
  _atom_site_label
  _atom_site_occupancy
  _atom_site_fract_x
  _atom_site_fract_y
  _atom_site_fract_z
  _atom_site_thermal_displace_type
  _atom_site_B_iso_or_equiv
  _atom_site_type_symbol
  C1       1.0000 0.57789  0.06975  0.34453  Biso   1.000  C
  C2       1.0000 0.42211  0.56975  0.65547  Biso   1.000  C
  C3       1.0000 0.18326  0.07100  0.65506  Biso   1.000  C
  C4       1.0000 0.42211  0.06975  0.34453  Biso   1.000  C
  C5       1.0000 0.42211  0.93025  0.65547  Biso   1.000  C
  C6       1.0000 0.31674  0.07100  0.84494  Biso   1.000  C
  C7       1.0000 0.31674  0.92900  0.15506  Biso   1.000  C
  C8       1.0000 0.57789  0.43025  0.34453  Biso   1.000  C
  C9       1.0000 0.31674  0.57100  0.15506  Biso   1.000  C
  C10      1.0000 0.18326  0.42900  0.65506  Biso   1.000  C
  C11      1.0000 0.18326  0.57100  0.34494  Biso   1.000  C
  C12      1.0000 0.57789  0.93025  0.65547  Biso   1.000  C
  C13      1.0000 0.31674  0.42900  0.84494  Biso   1.000  C
  C14      1.0000 0.57789  0.56975  0.65547  Biso   1.000  C
  C15      1.0000 0.18326  0.92900  0.34494  Biso   1.000  C
  C16      1.0000 0.42211  0.43025  0.34453  Biso   1.000  C
  C17      1.0000 0.07789  0.56975  0.84453  Biso   1.000  C
  C18      1.0000 0.92211  0.06975  0.15547  Biso   1.000  C
  C19      1.0000 0.68326  0.57100  0.15506  Biso   1.000  C
  C20      1.0000 0.92211  0.56975  0.84453  Biso   1.000  C
  C21      1.0000 0.92211  0.43025  0.15547  Biso   1.000  C
  C22      1.0000 0.81674  0.57100  0.34494  Biso   1.000  C
  C23      1.0000 0.81674  0.42900  0.65506  Biso   1.000  C
  C24      1.0000 0.07789  0.93025  0.84453  Biso   1.000  C
  C25      1.0000 0.81674  0.07100  0.65506  Biso   1.000  C
  C26      1.0000 0.68326  0.92900  0.15506  Biso   1.000  C
  C27      1.0000 0.68326  0.07100  0.84494  Biso   1.000  C
  C28      1.0000 0.07789  0.43025  0.15547  Biso   1.000  C
  C29      1.0000 0.81674  0.92900  0.34494  Biso   1.000  C
  C30      1.0000 0.07789  0.06975  0.15547  Biso   1.000  C
  C31      1.0000 0.68326  0.42900  0.84494  Biso   1.000  C
  C32      1.0000 0.92211  0.93025  0.84453  Biso   1.000  C
 
data_G165
_cell_length_a       12.3186
_cell_length_b       2.52364
_cell_length_c       6.27563
_cell_angle_alpha    90
_cell_angle_beta     104.078
_cell_angle_gamma    90
_chemical_formula_sum   G165

_symmetry_space_group_name_H-M    "P 1"
_symmetry_int_tables_number       1

loop_
  _symmetry_equiv_pos_as_xyz
  'x, y, z'

loop_
  _atom_site_label
  _atom_site_occupancy
  _atom_site_fract_x
  _atom_site_fract_y
  _atom_site_fract_z
  _atom_site_thermal_displace_type
  _atom_site_B_iso_or_equiv
  _atom_site_type_symbol
  C1       1.0000 0.09170  0.00000  0.90974  Biso   1.000  C
  C2       1.0000 0.31934  0.50000  0.57184  Biso   1.000  C
  C3       1.0000 0.21473  0.00000  0.25423  Biso   1.000  C
  C4       1.0000 0.06584  0.50000  0.57125  Biso   1.000  C
  C5       1.0000 0.24541  0.00000  0.50220  Biso   1.000  C
  C6       1.0000 0.96233  0.50000  0.36782  Biso   1.000  C
  C7       1.0000 0.93496  0.50000  0.90146  Biso   1.000  C
  C8       1.0000 0.26485  0.50000  0.93212  Biso   1.000  C
  C9       1.0000 0.27501  0.50000  0.18985  Biso   1.000  C
  C10      1.0000 0.86660  0.00000  0.83348  Biso   1.000  C
  C11      1.0000 0.14422  0.00000  0.60022  Biso   1.000  C
  C12      1.0000 0.88908  0.00000  0.37621  Biso   1.000  C
  C13      1.0000 0.08659  0.00000  0.14581  Biso   1.000  C
  C14      1.0000 0.01367  0.50000  0.15924  Biso   1.000  C
  C15      1.0000 0.19820  0.00000  0.84875  Biso   1.000  C
  C16      1.0000 0.03471  0.50000  0.80211  Biso   1.000  C
  C17      1.0000 0.59170  0.50000  0.90974  Biso   1.000  C
  C18      1.0000 0.81934  0.00000  0.57184  Biso   1.000  C
  C19      1.0000 0.71473  0.50000  0.25423  Biso   1.000  C
  C20      1.0000 0.56584  0.00000  0.57125  Biso   1.000  C
  C21      1.0000 0.74541  0.50000  0.50220  Biso   1.000  C
  C22      1.0000 0.46233  0.00000  0.36782  Biso   1.000  C
  C23      1.0000 0.43496  0.00000  0.90146  Biso   1.000  C
  C24      1.0000 0.76485  0.00000  0.93212  Biso   1.000  C
  C25      1.0000 0.77501  0.00000  0.18985  Biso   1.000  C
  C26      1.0000 0.36660  0.50000  0.83348  Biso   1.000  C
  C27      1.0000 0.64422  0.50000  0.60022  Biso   1.000  C
  C28      1.0000 0.38908  0.50000  0.37621  Biso   1.000  C
  C29      1.0000 0.58659  0.50000  0.14581  Biso   1.000  C
  C30      1.0000 0.51367  0.00000  0.15924  Biso   1.000  C
  C31      1.0000 0.69820  0.50000  0.84875  Biso   1.000  C
  C32      1.0000 0.53471  0.00000  0.80211  Biso   1.000  C
 
data_G166
_cell_length_a       3.47049
_cell_length_b       5.22728
_cell_length_c       5.3277
_cell_angle_alpha    91.1321
_cell_angle_beta     98.6148
_cell_angle_gamma    93.4114
_chemical_formula_sum   G166

_symmetry_space_group_name_H-M    "P 1"
_symmetry_int_tables_number       1

loop_
  _symmetry_equiv_pos_as_xyz
  'x, y, z'

loop_
  _atom_site_label
  _atom_site_occupancy
  _atom_site_fract_x
  _atom_site_fract_y
  _atom_site_fract_z
  _atom_site_thermal_displace_type
  _atom_site_B_iso_or_equiv
  _atom_site_type_symbol
  C1       1.0000 0.38935  0.27822  0.69006  Biso   1.000  C
  C2       1.0000 0.60999  0.85505  0.06034  Biso   1.000  C
  C3       1.0000 0.63865  0.52368  0.65849  Biso   1.000  C
  C4       1.0000 0.08283  0.27387  0.43104  Biso   1.000  C
  C5       1.0000 0.17802  0.28251  0.94729  Biso   1.000  C
  C6       1.0000 0.66203  0.02140  0.67156  Biso   1.000  C
  C7       1.0000 0.39806  0.76975  0.63498  Biso   1.000  C
  C8       1.0000 0.86437  0.02480  0.44380  Biso   1.000  C
  C9       1.0000 0.22860  0.78291  0.87534  Biso   1.000  C
  C10      1.0000 0.86409  0.64857  0.18580  Biso   1.000  C
  C11      1.0000 0.92718  0.00332  0.90759  Biso   1.000  C
  C12      1.0000 0.16145  0.83197  0.37801  Biso   1.000  C
  C13      1.0000 0.49272  0.99826  0.26505  Biso   1.000  C
  C14      1.0000 0.37675  0.26949  0.23499  Biso   1.000  C
  C15      1.0000 0.74248  0.45147  0.37239  Biso   1.000  C
  C16      1.0000 0.98038  0.54047  0.92055  Biso   1.000  C
 
data_G167
_cell_length_a       3.42581
_cell_length_b       5.21445
_cell_length_c       5.60098
_cell_angle_alpha    90
_cell_angle_beta     106.997
_cell_angle_gamma    90
_chemical_formula_sum   G167

_symmetry_space_group_name_H-M    "P 1"
_symmetry_int_tables_number       1

loop_
  _symmetry_equiv_pos_as_xyz
  'x, y, z'

loop_
  _atom_site_label
  _atom_site_occupancy
  _atom_site_fract_x
  _atom_site_fract_y
  _atom_site_fract_z
  _atom_site_thermal_displace_type
  _atom_site_B_iso_or_equiv
  _atom_site_type_symbol
  C1       1.0000 0.36877  0.99484  0.85590  Biso   1.000  C
  C2       1.0000 0.50000  0.54764  0.75000  Biso   1.000  C
  C3       1.0000 0.36877  0.00516  0.35590  Biso   1.000  C
  C4       1.0000 0.63123  0.00516  0.14410  Biso   1.000  C
  C5       1.0000 0.63123  0.99484  0.64410  Biso   1.000  C
  C6       1.0000 1.00000  0.20054  0.75000  Biso   1.000  C
  C7       1.0000 0.78518  0.72739  0.65678  Biso   1.000  C
  C8       1.0000 0.50000  0.45236  0.25000  Biso   1.000  C
  C9       1.0000 0.15434  0.60749  0.06869  Biso   1.000  C
  C10      1.0000 0.78518  0.27261  0.15678  Biso   1.000  C
  C11      1.0000 1.00000  0.79946  0.25000  Biso   1.000  C
  C12      1.0000 0.15434  0.39251  0.56869  Biso   1.000  C
  C13      1.0000 0.21482  0.72739  0.84322  Biso   1.000  C
  C14      1.0000 0.21482  0.27261  0.34322  Biso   1.000  C
  C15      1.0000 0.84566  0.60749  0.43131  Biso   1.000  C
  C16      1.0000 0.84566  0.39251  0.93131  Biso   1.000  C
 
data_G169
_cell_length_a       12.3701
_cell_length_b       2.52726
_cell_length_c       6.33551
_cell_angle_alpha    90
_cell_angle_beta     104.739
_cell_angle_gamma    90
_chemical_formula_sum   G169

_symmetry_space_group_name_H-M    "P 1"
_symmetry_int_tables_number       1

loop_
  _symmetry_equiv_pos_as_xyz
  'x, y, z'

loop_
  _atom_site_label
  _atom_site_occupancy
  _atom_site_fract_x
  _atom_site_fract_y
  _atom_site_fract_z
  _atom_site_thermal_displace_type
  _atom_site_B_iso_or_equiv
  _atom_site_type_symbol
  C1       1.0000 0.53676  0.50000  0.79367  Biso   1.000  C
  C2       1.0000 0.32210  0.00000  0.24130  Biso   1.000  C
  C3       1.0000 0.60740  0.50000  0.61681  Biso   1.000  C
  C4       1.0000 0.18600  0.50000  0.66294  Biso   1.000  C
  C5       1.0000 0.26181  0.50000  0.28717  Biso   1.000  C
  C6       1.0000 0.42989  0.00000  0.41059  Biso   1.000  C
  C7       1.0000 0.43935  0.00000  0.01519  Biso   1.000  C
  C8       1.0000 0.24731  0.50000  0.91553  Biso   1.000  C
  C9       1.0000 0.28655  0.50000  0.54551  Biso   1.000  C
  C10      1.0000 0.49953  0.50000  0.13571  Biso   1.000  C
  C11      1.0000 0.31684  0.00000  0.00096  Biso   1.000  C
  C12      1.0000 0.46411  0.00000  0.79109  Biso   1.000  C
  C13      1.0000 0.50081  0.50000  0.39531  Biso   1.000  C
  C14      1.0000 0.16848  0.50000  0.07856  Biso   1.000  C
  C15      1.0000 0.60031  0.50000  0.03704  Biso   1.000  C
  C16      1.0000 0.36550  0.00000  0.59622  Biso   1.000  C
  C17      1.0000 0.03676  0.00000  0.79367  Biso   1.000  C
  C18      1.0000 0.82210  0.50000  0.24130  Biso   1.000  C
  C19      1.0000 0.10740  0.00000  0.61681  Biso   1.000  C
  C20      1.0000 0.68600  0.00000  0.66294  Biso   1.000  C
  C21      1.0000 0.76181  0.00000  0.28717  Biso   1.000  C
  C22      1.0000 0.92989  0.50000  0.41059  Biso   1.000  C
  C23      1.0000 0.93935  0.50000  0.01519  Biso   1.000  C
  C24      1.0000 0.74731  0.00000  0.91553  Biso   1.000  C
  C25      1.0000 0.78655  0.00000  0.54551  Biso   1.000  C
  C26      1.0000 0.99953  0.00000  0.13571  Biso   1.000  C
  C27      1.0000 0.81684  0.50000  0.00096  Biso   1.000  C
  C28      1.0000 0.96411  0.50000  0.79109  Biso   1.000  C
  C29      1.0000 0.00081  0.00000  0.39531  Biso   1.000  C
  C30      1.0000 0.66848  0.00000  0.07856  Biso   1.000  C
  C31      1.0000 0.10031  0.00000  0.03704  Biso   1.000  C
  C32      1.0000 0.86550  0.50000  0.59622  Biso   1.000  C
 
data_G170
_cell_length_a       12.2686
_cell_length_b       2.52253
_cell_length_c       6.69395
_cell_angle_alpha    90
_cell_angle_beta     113.944
_cell_angle_gamma    90
_chemical_formula_sum   G170

_symmetry_space_group_name_H-M    "P 1"
_symmetry_int_tables_number       1

loop_
  _symmetry_equiv_pos_as_xyz
  'x, y, z'

loop_
  _atom_site_label
  _atom_site_occupancy
  _atom_site_fract_x
  _atom_site_fract_y
  _atom_site_fract_z
  _atom_site_thermal_displace_type
  _atom_site_B_iso_or_equiv
  _atom_site_type_symbol
  C1       1.0000 0.23371  0.50000  0.46739  Biso   1.000  C
  C2       1.0000 0.99101  0.00000  0.04829  Biso   1.000  C
  C3       1.0000 0.26388  0.50000  0.25055  Biso   1.000  C
  C4       1.0000 0.10460  0.00000  0.65383  Biso   1.000  C
  C5       1.0000 0.93967  0.50000  0.70954  Biso   1.000  C
  C6       1.0000 0.85971  0.00000  0.68187  Biso   1.000  C
  C7       1.0000 0.83359  0.50000  0.22854  Biso   1.000  C
  C8       1.0000 0.17805  0.00000  0.89784  Biso   1.000  C
  C9       1.0000 0.02360  0.50000  0.59325  Biso   1.000  C
  C10      1.0000 0.96910  0.50000  0.34714  Biso   1.000  C
  C11      1.0000 0.15518  0.50000  0.00747  Biso   1.000  C
  C12      1.0000 0.85678  0.00000  0.91690  Biso   1.000  C
  C13      1.0000 0.15828  0.00000  0.46960  Biso   1.000  C
  C14      1.0000 0.80846  0.50000  0.97779  Biso   1.000  C
  C15      1.0000 0.02680  0.50000  0.96518  Biso   1.000  C
  C16      1.0000 0.02364  0.00000  0.28828  Biso   1.000  C
  C17      1.0000 0.73371  0.00000  0.46739  Biso   1.000  C
  C18      1.0000 0.49101  0.50000  0.04829  Biso   1.000  C
  C19      1.0000 0.76388  0.00000  0.25055  Biso   1.000  C
  C20      1.0000 0.60460  0.50000  0.65383  Biso   1.000  C
  C21      1.0000 0.43967  0.00000  0.70954  Biso   1.000  C
  C22      1.0000 0.35971  0.50000  0.68187  Biso   1.000  C
  C23      1.0000 0.33359  0.00000  0.22854  Biso   1.000  C
  C24      1.0000 0.67805  0.50000  0.89784  Biso   1.000  C
  C25      1.0000 0.52360  0.00000  0.59325  Biso   1.000  C
  C26      1.0000 0.46910  0.00000  0.34714  Biso   1.000  C
  C27      1.0000 0.65518  0.00000  0.00747  Biso   1.000  C
  C28      1.0000 0.35678  0.50000  0.91690  Biso   1.000  C
  C29      1.0000 0.65828  0.50000  0.46960  Biso   1.000  C
  C30      1.0000 0.30846  0.00000  0.97779  Biso   1.000  C
  C31      1.0000 0.52680  0.00000  0.96518  Biso   1.000  C
  C32      1.0000 0.52364  0.50000  0.28828  Biso   1.000  C
 
data_G171
_cell_length_a       4.69298
_cell_length_b       4.72695
_cell_length_c       4.76483
_cell_angle_alpha    74.5228
_cell_angle_beta     72.149
_cell_angle_gamma    82.3348
_chemical_formula_sum   G171

_symmetry_space_group_name_H-M    "P 1"
_symmetry_int_tables_number       1

loop_
  _symmetry_equiv_pos_as_xyz
  'x, y, z'

loop_
  _atom_site_label
  _atom_site_occupancy
  _atom_site_fract_x
  _atom_site_fract_y
  _atom_site_fract_z
  _atom_site_thermal_displace_type
  _atom_site_B_iso_or_equiv
  _atom_site_type_symbol
  C1       1.0000 0.60422  0.93338  0.96800  Biso   1.000  C
  C2       1.0000 0.16789  0.78504  0.55715  Biso   1.000  C
  C3       1.0000 0.01663  0.30078  0.58882  Biso   1.000  C
  C4       1.0000 0.00172  0.51989  0.79048  Biso   1.000  C
  C5       1.0000 0.49711  0.45387  0.27103  Biso   1.000  C
  C6       1.0000 0.23445  0.04758  0.65858  Biso   1.000  C
  C7       1.0000 0.16504  0.47578  0.26278  Biso   1.000  C
  C8       1.0000 0.67035  0.59832  0.94273  Biso   1.000  C
  C9       1.0000 0.56102  0.14520  0.45021  Biso   1.000  C
  C10      1.0000 0.69810  0.89899  0.28237  Biso   1.000  C
  C11      1.0000 0.70416  0.19316  0.68659  Biso   1.000  C
  C12      1.0000 0.05218  0.81275  0.26127  Biso   1.000  C
  C13      1.0000 0.48831  0.65266  0.47032  Biso   1.000  C
  C14      1.0000 0.51806  0.46717  0.77070  Biso   1.000  C
  C15      1.0000 0.25431  0.02118  0.99438  Biso   1.000  C
  C16      1.0000 0.20661  0.36483  0.98150  Biso   1.000  C
 
data_G172
_cell_length_a       3.35425
_cell_length_b       5.51244
_cell_length_c       5.53111
_cell_angle_alpha    87.612
_cell_angle_beta     79.0493
_cell_angle_gamma    78.5558
_chemical_formula_sum   G172

_symmetry_space_group_name_H-M    "P 1"
_symmetry_int_tables_number       1

loop_
  _symmetry_equiv_pos_as_xyz
  'x, y, z'

loop_
  _atom_site_label
  _atom_site_occupancy
  _atom_site_fract_x
  _atom_site_fract_y
  _atom_site_fract_z
  _atom_site_thermal_displace_type
  _atom_site_B_iso_or_equiv
  _atom_site_type_symbol
  C1       1.0000 0.88463  0.85624  0.76184  Biso   1.000  C
  C2       1.0000 0.51243  0.53133  0.51920  Biso   1.000  C
  C3       1.0000 0.06921  0.69779  0.14042  Biso   1.000  C
  C4       1.0000 0.04029  0.42958  0.09389  Biso   1.000  C
  C5       1.0000 0.81443  0.41781  0.87349  Biso   1.000  C
  C6       1.0000 0.23596  0.33935  0.69092  Biso   1.000  C
  C7       1.0000 0.63388  0.64609  0.74852  Biso   1.000  C
  C8       1.0000 0.22042  0.17536  0.49187  Biso   1.000  C
  C9       1.0000 0.52260  0.99008  0.95121  Biso   1.000  C
  C10      1.0000 0.30614  0.74732  0.34834  Biso   1.000  C
  C11      1.0000 0.87431  0.32164  0.34128  Biso   1.000  C
  C12      1.0000 0.24792  0.80270  0.89625  Biso   1.000  C
  C13      1.0000 0.64520  0.88265  0.19687  Biso   1.000  C
  C14      1.0000 0.00306  0.95689  0.51603  Biso   1.000  C
  C15      1.0000 0.45063  0.27090  0.91596  Biso   1.000  C
  C16      1.0000 0.66919  0.08570  0.36647  Biso   1.000  C
 
data_G173
_cell_length_a       3.50492
_cell_length_b       4.4912
_cell_length_c       6.51167
_cell_angle_alpha    85.6598
_cell_angle_beta     80.4366
_cell_angle_gamma    66.3721
_chemical_formula_sum   G173

_symmetry_space_group_name_H-M    "P 1"
_symmetry_int_tables_number       1

loop_
  _symmetry_equiv_pos_as_xyz
  'x, y, z'

loop_
  _atom_site_label
  _atom_site_occupancy
  _atom_site_fract_x
  _atom_site_fract_y
  _atom_site_fract_z
  _atom_site_thermal_displace_type
  _atom_site_B_iso_or_equiv
  _atom_site_type_symbol
  C1       1.0000 0.16479  0.04665  0.28017  Biso   1.000  C
  C2       1.0000 0.43187  0.45187  0.40404  Biso   1.000  C
  C3       1.0000 0.83521  0.95335  0.71983  Biso   1.000  C
  C4       1.0000 0.96566  0.24202  0.64648  Biso   1.000  C
  C5       1.0000 0.08559  0.33900  0.83618  Biso   1.000  C
  C6       1.0000 0.80711  0.35166  0.21613  Biso   1.000  C
  C7       1.0000 0.31698  0.14866  0.46227  Biso   1.000  C
  C8       1.0000 0.51975  0.11302  0.91376  Biso   1.000  C
  C9       1.0000 0.68302  0.85134  0.53773  Biso   1.000  C
  C10      1.0000 0.69008  0.34347  0.99940  Biso   1.000  C
  C11      1.0000 0.19289  0.64834  0.78387  Biso   1.000  C
  C12      1.0000 0.48025  0.88698  0.08624  Biso   1.000  C
  C13      1.0000 0.91441  0.66100  0.16382  Biso   1.000  C
  C14      1.0000 0.56813  0.54813  0.59596  Biso   1.000  C
  C15      1.0000 0.03434  0.75798  0.35352  Biso   1.000  C
  C16      1.0000 0.30992  0.65653  0.00060  Biso   1.000  C
 
data_G174
_cell_length_a       5.98474
_cell_length_b       7.50079
_cell_length_c       4.35324
_cell_angle_alpha    90
_cell_angle_beta     104.489
_cell_angle_gamma    90
_chemical_formula_sum   G174

_symmetry_space_group_name_H-M    "P 1"
_symmetry_int_tables_number       1

loop_
  _symmetry_equiv_pos_as_xyz
  'x, y, z'

loop_
  _atom_site_label
  _atom_site_occupancy
  _atom_site_fract_x
  _atom_site_fract_y
  _atom_site_fract_z
  _atom_site_thermal_displace_type
  _atom_site_B_iso_or_equiv
  _atom_site_type_symbol
  C1       1.0000 0.01851  0.94478  0.50230  Biso   1.000  C
  C2       1.0000 0.52374  0.62853  0.64521  Biso   1.000  C
  C3       1.0000 0.25382  0.59240  0.99949  Biso   1.000  C
  C4       1.0000 0.74474  0.73078  0.67182  Biso   1.000  C
  C5       1.0000 0.25382  0.40760  0.49949  Biso   1.000  C
  C6       1.0000 0.51851  0.55522  0.00230  Biso   1.000  C
  C7       1.0000 0.88090  0.41883  0.04012  Biso   1.000  C
  C8       1.0000 0.74474  0.26922  0.17182  Biso   1.000  C
  C9       1.0000 0.88090  0.58116  0.54012  Biso   1.000  C
  C10      1.0000 0.15320  0.41876  0.13484  Biso   1.000  C
  C11      1.0000 0.78142  0.40644  0.67465  Biso   1.000  C
  C12      1.0000 0.15320  0.58124  0.63484  Biso   1.000  C
  C13      1.0000 0.80758  0.22786  0.52751  Biso   1.000  C
  C14      1.0000 0.78142  0.59356  0.17465  Biso   1.000  C
  C15      1.0000 0.02374  0.87147  0.14521  Biso   1.000  C
  C16      1.0000 0.80758  0.77214  0.02751  Biso   1.000  C
  C17      1.0000 0.51851  0.44478  0.50230  Biso   1.000  C
  C18      1.0000 0.02374  0.12853  0.64521  Biso   1.000  C
  C19      1.0000 0.75382  0.09240  0.99949  Biso   1.000  C
  C20      1.0000 0.24474  0.23078  0.67182  Biso   1.000  C
  C21      1.0000 0.75382  0.90760  0.49949  Biso   1.000  C
  C22      1.0000 0.01851  0.05522  0.00230  Biso   1.000  C
  C23      1.0000 0.38090  0.91883  0.04012  Biso   1.000  C
  C24      1.0000 0.24474  0.76922  0.17182  Biso   1.000  C
  C25      1.0000 0.38090  0.08117  0.54012  Biso   1.000  C
  C26      1.0000 0.65320  0.91876  0.13484  Biso   1.000  C
  C27      1.0000 0.28142  0.90644  0.67465  Biso   1.000  C
  C28      1.0000 0.65320  0.08124  0.63484  Biso   1.000  C
  C29      1.0000 0.30758  0.72786  0.52751  Biso   1.000  C
  C30      1.0000 0.28142  0.09356  0.17465  Biso   1.000  C
  C31      1.0000 0.52374  0.37147  0.14521  Biso   1.000  C
  C32      1.0000 0.30758  0.27214  0.02751  Biso   1.000  C
 
data_G175
_cell_length_a       5.94616
_cell_length_b       7.73046
_cell_length_c       8.66134
_cell_angle_alpha    90
_cell_angle_beta     90
_cell_angle_gamma    90
_chemical_formula_sum   G175

_symmetry_space_group_name_H-M    "P 1"
_symmetry_int_tables_number       1

loop_
  _symmetry_equiv_pos_as_xyz
  'x, y, z'

loop_
  _atom_site_label
  _atom_site_occupancy
  _atom_site_fract_x
  _atom_site_fract_y
  _atom_site_fract_z
  _atom_site_thermal_displace_type
  _atom_site_B_iso_or_equiv
  _atom_site_type_symbol
  C1       1.0000 0.87020  -0.00000  0.41172  Biso   1.000  C
  C2       1.0000 0.23029  0.84933  0.15995  Biso   1.000  C
  C3       1.0000 0.76971  0.84933  0.15995  Biso   1.000  C
  C4       1.0000 0.62980  0.50000  0.41172  Biso   1.000  C
  C5       1.0000 0.00000  0.90064  0.09558  Biso   1.000  C
  C6       1.0000 0.50000  0.59936  0.09558  Biso   1.000  C
  C7       1.0000 0.00000  0.59936  0.40442  Biso   1.000  C
  C8       1.0000 0.50000  0.90064  0.40442  Biso   1.000  C
  C9       1.0000 0.26971  0.65067  0.15995  Biso   1.000  C
  C10      1.0000 0.73029  0.65067  0.15995  Biso   1.000  C
  C11      1.0000 0.76971  0.65067  0.34005  Biso   1.000  C
  C12      1.0000 0.12980  0.50000  0.08828  Biso   1.000  C
  C13      1.0000 0.73029  0.84933  0.34005  Biso   1.000  C
  C14      1.0000 0.23029  0.65067  0.34005  Biso   1.000  C
  C15      1.0000 0.87020  0.50000  0.08828  Biso   1.000  C
  C16      1.0000 0.76971  0.34933  0.34005  Biso   1.000  C
  C17      1.0000 0.87020  0.50000  0.91172  Biso   1.000  C
  C18      1.0000 0.23029  0.34933  0.65995  Biso   1.000  C
  C19      1.0000 0.76971  0.34933  0.65995  Biso   1.000  C
  C20      1.0000 0.62980  0.00000  0.91172  Biso   1.000  C
  C21      1.0000 0.00000  0.40064  0.59558  Biso   1.000  C
  C22      1.0000 0.50000  0.09936  0.59558  Biso   1.000  C
  C23      1.0000 0.00000  0.09936  0.90442  Biso   1.000  C
  C24      1.0000 0.50000  0.40064  0.90442  Biso   1.000  C
  C25      1.0000 0.26971  0.15067  0.65995  Biso   1.000  C
  C26      1.0000 0.73029  0.15067  0.65995  Biso   1.000  C
  C27      1.0000 0.76971  0.15067  0.84005  Biso   1.000  C
  C28      1.0000 0.12980  0.00000  0.58828  Biso   1.000  C
  C29      1.0000 0.73029  0.34933  0.84005  Biso   1.000  C
  C30      1.0000 0.23029  0.15067  0.84005  Biso   1.000  C
  C31      1.0000 0.87020  0.00000  0.58828  Biso   1.000  C
  C32      1.0000 0.76971  0.84933  0.84005  Biso   1.000  C
  C33      1.0000 0.37020  -0.00000  0.91172  Biso   1.000  C
  C34      1.0000 0.73029  0.84933  0.65995  Biso   1.000  C
  C35      1.0000 0.26971  0.84933  0.65995  Biso   1.000  C
  C36      1.0000 0.12980  0.50000  0.91172  Biso   1.000  C
  C37      1.0000 0.50000  0.90064  0.59558  Biso   1.000  C
  C38      1.0000 0.00000  0.59936  0.59558  Biso   1.000  C
  C39      1.0000 0.50000  0.59936  0.90442  Biso   1.000  C
  C40      1.0000 0.00000  0.90064  0.90442  Biso   1.000  C
  C41      1.0000 0.76971  0.65067  0.65995  Biso   1.000  C
  C42      1.0000 0.23029  0.65067  0.65995  Biso   1.000  C
  C43      1.0000 0.26971  0.65067  0.84005  Biso   1.000  C
  C44      1.0000 0.62980  0.50000  0.58828  Biso   1.000  C
  C45      1.0000 0.23029  0.84933  0.84005  Biso   1.000  C
  C46      1.0000 0.73029  0.65067  0.84005  Biso   1.000  C
  C47      1.0000 0.37020  0.50000  0.58828  Biso   1.000  C
  C48      1.0000 0.26971  0.34933  0.84005  Biso   1.000  C
  C49      1.0000 0.37020  0.50000  0.41172  Biso   1.000  C
  C50      1.0000 0.73029  0.34933  0.15995  Biso   1.000  C
  C51      1.0000 0.26971  0.34933  0.15995  Biso   1.000  C
  C52      1.0000 0.12980  0.00000  0.41172  Biso   1.000  C
  C53      1.0000 0.50000  0.40064  0.09558  Biso   1.000  C
  C54      1.0000 0.00000  0.09936  0.09558  Biso   1.000  C
  C55      1.0000 0.50000  0.09936  0.40442  Biso   1.000  C
  C56      1.0000 0.00000  0.40064  0.40442  Biso   1.000  C
  C57      1.0000 0.76971  0.15067  0.15995  Biso   1.000  C
  C58      1.0000 0.23029  0.15067  0.15995  Biso   1.000  C
  C59      1.0000 0.26971  0.15067  0.34005  Biso   1.000  C
  C60      1.0000 0.62980  0.00000  0.08828  Biso   1.000  C
  C61      1.0000 0.23029  0.34933  0.34005  Biso   1.000  C
  C62      1.0000 0.73029  0.15067  0.34005  Biso   1.000  C
  C63      1.0000 0.37020  -0.00000  0.08828  Biso   1.000  C
  C64      1.0000 0.26971  0.84933  0.34005  Biso   1.000  C
 
data_G176
_cell_length_a       4.95395
_cell_length_b       9.06775
_cell_length_c       4.93347
_cell_angle_alpha    90
_cell_angle_beta     120.656
_cell_angle_gamma    90
_chemical_formula_sum   G176

_symmetry_space_group_name_H-M    "P 1"
_symmetry_int_tables_number       1

loop_
  _symmetry_equiv_pos_as_xyz
  'x, y, z'

loop_
  _atom_site_label
  _atom_site_occupancy
  _atom_site_fract_x
  _atom_site_fract_y
  _atom_site_fract_z
  _atom_site_thermal_displace_type
  _atom_site_B_iso_or_equiv
  _atom_site_type_symbol
  C1       1.0000 0.47861  0.19293  0.97285  Biso   1.000  C
  C2       1.0000 0.99409  0.54270  0.11083  Biso   1.000  C
  C3       1.0000 0.66959  0.18534  0.80706  Biso   1.000  C
  C4       1.0000 0.30606  0.52197  0.82452  Biso   1.000  C
  C5       1.0000 0.83449  0.44770  0.81793  Biso   1.000  C
  C6       1.0000 0.61402  0.29351  0.25523  Biso   1.000  C
  C7       1.0000 0.83449  0.55230  0.31793  Biso   1.000  C
  C8       1.0000 0.99409  0.45730  0.61083  Biso   1.000  C
  C9       1.0000 0.11402  0.20649  0.75523  Biso   1.000  C
  C10      1.0000 0.30606  0.47803  0.32452  Biso   1.000  C
  C11      1.0000 0.44828  0.21486  0.43819  Biso   1.000  C
  C12      1.0000 0.50351  0.46794  0.16586  Biso   1.000  C
  C13      1.0000 0.97861  0.30707  0.47285  Biso   1.000  C
  C14      1.0000 0.94828  0.28514  0.93819  Biso   1.000  C
  C15      1.0000 0.50351  0.53206  0.66586  Biso   1.000  C
  C16      1.0000 0.16959  0.31466  0.30706  Biso   1.000  C
  C17      1.0000 0.97861  0.69293  0.97285  Biso   1.000  C
  C18      1.0000 0.49409  0.04270  0.11083  Biso   1.000  C
  C19      1.0000 0.16959  0.68534  0.80706  Biso   1.000  C
  C20      1.0000 0.80606  0.02197  0.82452  Biso   1.000  C
  C21      1.0000 0.33449  0.94770  0.81793  Biso   1.000  C
  C22      1.0000 0.11402  0.79351  0.25523  Biso   1.000  C
  C23      1.0000 0.33449  0.05230  0.31793  Biso   1.000  C
  C24      1.0000 0.49409  0.95730  0.61083  Biso   1.000  C
  C25      1.0000 0.61402  0.70649  0.75523  Biso   1.000  C
  C26      1.0000 0.80606  0.97803  0.32452  Biso   1.000  C
  C27      1.0000 0.94828  0.71486  0.43819  Biso   1.000  C
  C28      1.0000 0.00352  0.96794  0.16586  Biso   1.000  C
  C29      1.0000 0.47861  0.80707  0.47285  Biso   1.000  C
  C30      1.0000 0.44828  0.78514  0.93819  Biso   1.000  C
  C31      1.0000 0.00351  0.03206  0.66586  Biso   1.000  C
  C32      1.0000 0.66959  0.81466  0.30706  Biso   1.000  C
 
data_G177
_cell_length_a       4.67004
_cell_length_b       4.74987
_cell_length_c       4.7158
_cell_angle_alpha    75.341
_cell_angle_beta     83.2977
_cell_angle_gamma    73.3075
_chemical_formula_sum   G177

_symmetry_space_group_name_H-M    "P 1"
_symmetry_int_tables_number       1

loop_
  _symmetry_equiv_pos_as_xyz
  'x, y, z'

loop_
  _atom_site_label
  _atom_site_occupancy
  _atom_site_fract_x
  _atom_site_fract_y
  _atom_site_fract_z
  _atom_site_thermal_displace_type
  _atom_site_B_iso_or_equiv
  _atom_site_type_symbol
  C1       1.0000 0.65340  0.43542  0.51074  Biso   1.000  C
  C2       1.0000 0.09250  0.74621  0.88795  Biso   1.000  C
  C3       1.0000 0.11779  0.23325  0.17225  Biso   1.000  C
  C4       1.0000 0.59321  0.77732  0.82702  Biso   1.000  C
  C5       1.0000 0.76793  0.92366  0.96340  Biso   1.000  C
  C6       1.0000 0.27692  0.96357  0.72597  Biso   1.000  C
  C7       1.0000 0.08515  0.56876  0.65944  Biso   1.000  C
  C8       1.0000 0.31911  0.61369  0.41821  Biso   1.000  C
  C9       1.0000 0.58855  0.45418  0.01168  Biso   1.000  C
  C10      1.0000 0.32732  0.96560  0.37603  Biso   1.000  C
  C11      1.0000 0.77583  0.69706  0.54456  Biso   1.000  C
  C12      1.0000 0.26203  0.51035  0.13809  Biso   1.000  C
  C13      1.0000 0.74630  0.24969  0.81215  Biso   1.000  C
  C14      1.0000 0.67688  0.96212  0.29276  Biso   1.000  C
  C15      1.0000 0.77660  0.27647  0.27129  Biso   1.000  C
  C16      1.0000 0.08992  0.24682  0.82972  Biso   1.000  C
 
data_G178
_cell_length_a       4.34491
_cell_length_b       2.50833
_cell_length_c       8.66667
_cell_angle_alpha    90
_cell_angle_beta     104.144
_cell_angle_gamma    90
_chemical_formula_sum   G178

_symmetry_space_group_name_H-M    "P 1"
_symmetry_int_tables_number       1

loop_
  _symmetry_equiv_pos_as_xyz
  'x, y, z'

loop_
  _atom_site_label
  _atom_site_occupancy
  _atom_site_fract_x
  _atom_site_fract_y
  _atom_site_fract_z
  _atom_site_thermal_displace_type
  _atom_site_B_iso_or_equiv
  _atom_site_type_symbol
  C1       1.0000 0.89305  0.78296  0.77746  Biso   1.000  C
  C2       1.0000 0.69053  0.26412  0.71931  Biso   1.000  C
  C3       1.0000 0.59805  0.25650  0.53193  Biso   1.000  C
  C4       1.0000 0.61765  0.70485  0.22315  Biso   1.000  C
  C5       1.0000 0.04713  0.92186  0.95907  Biso   1.000  C
  C6       1.0000 0.81222  0.22213  0.28912  Biso   1.000  C
  C7       1.0000 0.30947  0.76412  0.28069  Biso   1.000  C
  C8       1.0000 0.18778  0.72213  0.71088  Biso   1.000  C
  C9       1.0000 0.41225  0.07805  0.95897  Biso   1.000  C
  C10      1.0000 0.90131  0.23038  0.47053  Biso   1.000  C
  C11      1.0000 0.58775  0.57805  0.04103  Biso   1.000  C
  C12      1.0000 0.10695  0.28296  0.22254  Biso   1.000  C
  C13      1.0000 0.38235  0.20485  0.77685  Biso   1.000  C
  C14      1.0000 0.40195  0.75650  0.46807  Biso   1.000  C
  C15      1.0000 0.09869  0.73038  0.52947  Biso   1.000  C
  C16      1.0000 0.95287  0.42186  0.04093  Biso   1.000  C
 
data_G179
_cell_length_a       4.3033
_cell_length_b       7.61607
_cell_length_c       6.00229
_cell_angle_alpha    90
_cell_angle_beta     90
_cell_angle_gamma    90
_chemical_formula_sum   G179

_symmetry_space_group_name_H-M    "P 1"
_symmetry_int_tables_number       1

loop_
  _symmetry_equiv_pos_as_xyz
  'x, y, z'

loop_
  _atom_site_label
  _atom_site_occupancy
  _atom_site_fract_x
  _atom_site_fract_y
  _atom_site_fract_z
  _atom_site_thermal_displace_type
  _atom_site_B_iso_or_equiv
  _atom_site_type_symbol
  C1       1.0000 0.81657  0.50000  0.34290  Biso   1.000  C
  C2       1.0000 0.31432  0.34067  0.19983  Biso   1.000  C
  C3       1.0000 0.81873  0.15930  0.24259  Biso   1.000  C
  C4       1.0000 0.32053  0.90139  0.45755  Biso   1.000  C
  C5       1.0000 0.31217  0.00000  0.08794  Biso   1.000  C
  C6       1.0000 0.68568  0.65933  0.19983  Biso   1.000  C
  C7       1.0000 0.68783  0.00000  0.08794  Biso   1.000  C
  C8       1.0000 0.81873  0.84070  0.24259  Biso   1.000  C
  C9       1.0000 0.31432  0.65933  0.19983  Biso   1.000  C
  C10      1.0000 0.18127  0.15930  0.24259  Biso   1.000  C
  C11      1.0000 0.18127  0.84070  0.24259  Biso   1.000  C
  C12      1.0000 0.67947  0.59861  0.95755  Biso   1.000  C
  C13      1.0000 0.68568  0.34067  0.19983  Biso   1.000  C
  C14      1.0000 0.32053  0.59861  0.95755  Biso   1.000  C
  C15      1.0000 0.18343  0.50000  0.34290  Biso   1.000  C
  C16      1.0000 0.67947  0.90139  0.45755  Biso   1.000  C
  C17      1.0000 0.81657  -0.00000  0.84290  Biso   1.000  C
  C18      1.0000 0.31432  0.84067  0.69983  Biso   1.000  C
  C19      1.0000 0.81873  0.65930  0.74259  Biso   1.000  C
  C20      1.0000 0.32053  0.40139  0.95755  Biso   1.000  C
  C21      1.0000 0.31217  0.50000  0.58794  Biso   1.000  C
  C22      1.0000 0.68568  0.15933  0.69983  Biso   1.000  C
  C23      1.0000 0.68783  0.50000  0.58794  Biso   1.000  C
  C24      1.0000 0.81873  0.34070  0.74259  Biso   1.000  C
  C25      1.0000 0.31432  0.15933  0.69983  Biso   1.000  C
  C26      1.0000 0.18127  0.65930  0.74259  Biso   1.000  C
  C27      1.0000 0.18127  0.34070  0.74259  Biso   1.000  C
  C28      1.0000 0.67947  0.09861  0.45755  Biso   1.000  C
  C29      1.0000 0.68568  0.84067  0.69983  Biso   1.000  C
  C30      1.0000 0.32053  0.09861  0.45755  Biso   1.000  C
  C31      1.0000 0.18343  -0.00000  0.84290  Biso   1.000  C
  C32      1.0000 0.67947  0.40139  0.95755  Biso   1.000  C
 
data_G180
_cell_length_a       4.67222
_cell_length_b       4.68191
_cell_length_c       4.75347
_cell_angle_alpha    75.9425
_cell_angle_beta     75.8159
_cell_angle_gamma    78.7836
_chemical_formula_sum   G180

_symmetry_space_group_name_H-M    "P 1"
_symmetry_int_tables_number       1

loop_
  _symmetry_equiv_pos_as_xyz
  'x, y, z'

loop_
  _atom_site_label
  _atom_site_occupancy
  _atom_site_fract_x
  _atom_site_fract_y
  _atom_site_fract_z
  _atom_site_thermal_displace_type
  _atom_site_B_iso_or_equiv
  _atom_site_type_symbol
  C1       1.0000 0.40601  0.44858  0.92406  Biso   1.000  C
  C2       1.0000 0.57196  0.53678  0.61048  Biso   1.000  C
  C3       1.0000 0.38594  0.11798  0.42578  Biso   1.000  C
  C4       1.0000 0.90523  0.39917  0.62108  Biso   1.000  C
  C5       1.0000 0.61406  0.88202  0.57422  Biso   1.000  C
  C6       1.0000 0.09477  0.60083  0.37892  Biso   1.000  C
  C7       1.0000 0.05863  0.07670  0.59170  Biso   1.000  C
  C8       1.0000 0.97073  0.90900  0.90499  Biso   1.000  C
  C9       1.0000 0.59399  0.55142  0.07594  Biso   1.000  C
  C10      1.0000 0.02927  0.09100  0.09501  Biso   1.000  C
  C11      1.0000 0.90383  0.40448  0.97345  Biso   1.000  C
  C12      1.0000 0.94137  0.92330  0.40830  Biso   1.000  C
  C13      1.0000 0.09617  0.59552  0.02655  Biso   1.000  C
  C14      1.0000 0.37959  0.11531  0.07502  Biso   1.000  C
  C15      1.0000 0.62041  0.88469  0.92498  Biso   1.000  C
  C16      1.0000 0.42804  0.46322  0.38952  Biso   1.000  C
 
data_G181
_cell_length_a       5.56172
_cell_length_b       3.22831
_cell_length_c       4.98026
_cell_angle_alpha    90
_cell_angle_beta     102.891
_cell_angle_gamma    90
_chemical_formula_sum   G181

_symmetry_space_group_name_H-M    "P 1"
_symmetry_int_tables_number       1

loop_
  _symmetry_equiv_pos_as_xyz
  'x, y, z'

loop_
  _atom_site_label
  _atom_site_occupancy
  _atom_site_fract_x
  _atom_site_fract_y
  _atom_site_fract_z
  _atom_site_thermal_displace_type
  _atom_site_B_iso_or_equiv
  _atom_site_type_symbol
  C1       1.0000 0.71138  0.22008  0.72183  Biso   1.000  C
  C2       1.0000 0.70896  0.17261  0.40575  Biso   1.000  C
  C3       1.0000 0.91934  0.54285  0.85804  Biso   1.000  C
  C4       1.0000 0.50000  0.52738  0.75000  Biso   1.000  C
  C5       1.0000 0.29104  0.82739  0.59425  Biso   1.000  C
  C6       1.0000 0.71138  0.77992  0.22183  Biso   1.000  C
  C7       1.0000 0.08066  0.54285  0.64196  Biso   1.000  C
  C8       1.0000 0.08066  0.45715  0.14196  Biso   1.000  C
  C9       1.0000 0.70896  0.82739  0.90575  Biso   1.000  C
  C10      1.0000 0.91934  0.45715  0.35804  Biso   1.000  C
  C11      1.0000 0.50000  0.47262  0.25000  Biso   1.000  C
  C12      1.0000 0.29104  0.17261  0.09425  Biso   1.000  C
  C13      1.0000 0.28862  0.22008  0.77817  Biso   1.000  C
  C14      1.0000 0.28862  0.77992  0.27817  Biso   1.000  C
 
data_G182
_cell_length_a       3.74299
_cell_length_b       8.89214
_cell_length_c       4.66795
_cell_angle_alpha    90
_cell_angle_beta     112.212
_cell_angle_gamma    90
_chemical_formula_sum   G182

_symmetry_space_group_name_H-M    "P 1"
_symmetry_int_tables_number       1

loop_
  _symmetry_equiv_pos_as_xyz
  'x, y, z'

loop_
  _atom_site_label
  _atom_site_occupancy
  _atom_site_fract_x
  _atom_site_fract_y
  _atom_site_fract_z
  _atom_site_thermal_displace_type
  _atom_site_B_iso_or_equiv
  _atom_site_type_symbol
  C1       1.0000 0.20172  0.84098  0.20092  Biso   1.000  C
  C2       1.0000 0.84166  0.07414  0.13619  Biso   1.000  C
  C3       1.0000 0.87582  0.73589  0.23494  Biso   1.000  C
  C4       1.0000 0.40309  0.90774  0.53330  Biso   1.000  C
  C5       1.0000 0.94934  0.75394  0.57867  Biso   1.000  C
  C6       1.0000 0.70172  0.65902  0.70092  Biso   1.000  C
  C7       1.0000 0.40309  0.09226  0.03330  Biso   1.000  C
  C8       1.0000 0.44934  0.74606  0.07867  Biso   1.000  C
  C9       1.0000 0.06015  0.97432  0.99177  Biso   1.000  C
  C10      1.0000 0.06015  0.02568  0.49177  Biso   1.000  C
  C11      1.0000 0.84166  0.92586  0.63619  Biso   1.000  C
  C12      1.0000 0.37582  0.76411  0.73494  Biso   1.000  C
  C13      1.0000 0.70172  0.34098  0.20092  Biso   1.000  C
  C14      1.0000 0.34166  0.57414  0.13619  Biso   1.000  C
  C15      1.0000 0.37582  0.23589  0.23494  Biso   1.000  C
  C16      1.0000 0.90309  0.40774  0.53330  Biso   1.000  C
  C17      1.0000 0.44934  0.25394  0.57867  Biso   1.000  C
  C18      1.0000 0.20172  0.15902  0.70091  Biso   1.000  C
  C19      1.0000 0.90309  0.59226  0.03330  Biso   1.000  C
  C20      1.0000 0.94934  0.24606  0.07867  Biso   1.000  C
  C21      1.0000 0.56015  0.47432  0.99177  Biso   1.000  C
  C22      1.0000 0.56015  0.52568  0.49177  Biso   1.000  C
  C23      1.0000 0.34166  0.42586  0.63619  Biso   1.000  C
  C24      1.0000 0.87582  0.26411  0.73494  Biso   1.000  C
 
data_G183
_cell_length_a       10.3676
_cell_length_b       4.14871
_cell_length_c       3.37985
_cell_angle_alpha    90
_cell_angle_beta     94.9166
_cell_angle_gamma    90
_chemical_formula_sum   G183

_symmetry_space_group_name_H-M    "P 1"
_symmetry_int_tables_number       1

loop_
  _symmetry_equiv_pos_as_xyz
  'x, y, z'

loop_
  _atom_site_label
  _atom_site_occupancy
  _atom_site_fract_x
  _atom_site_fract_y
  _atom_site_fract_z
  _atom_site_thermal_displace_type
  _atom_site_B_iso_or_equiv
  _atom_site_type_symbol
  C1       1.0000 0.66126  0.43217  0.47506  Biso   1.000  C
  C2       1.0000 0.22259  0.44286  0.18985  Biso   1.000  C
  C3       1.0000 0.50000  0.32278  1.00000  Biso   1.000  C
  C4       1.0000 0.57511  0.58770  0.76463  Biso   1.000  C
  C5       1.0000 0.31206  0.61396  0.91265  Biso   1.000  C
  C6       1.0000 0.50000  0.87621  0.50000  Biso   1.000  C
  C7       1.0000 0.27741  0.94286  0.81015  Biso   1.000  C
  C8       1.0000 0.33874  0.43217  0.52494  Biso   1.000  C
  C9       1.0000 0.68794  0.61396  0.08735  Biso   1.000  C
  C10      1.0000 0.40138  0.12159  0.70537  Biso   1.000  C
  C11      1.0000 0.42489  0.58770  0.23537  Biso   1.000  C
  C12      1.0000 0.59862  0.12159  0.29463  Biso   1.000  C
  C13      1.0000 0.16126  0.93217  0.47506  Biso   1.000  C
  C14      1.0000 0.72259  0.94286  0.18985  Biso   1.000  C
  C15      1.0000 0.00000  0.82278  0.00000  Biso   1.000  C
  C16      1.0000 0.07511  0.08770  0.76463  Biso   1.000  C
  C17      1.0000 0.81206  0.11396  0.91265  Biso   1.000  C
  C18      1.0000 0.00000  0.37621  0.50000  Biso   1.000  C
  C19      1.0000 0.77741  0.44286  0.81015  Biso   1.000  C
  C20      1.0000 0.83874  0.93217  0.52494  Biso   1.000  C
  C21      1.0000 0.18794  0.11396  0.08735  Biso   1.000  C
  C22      1.0000 0.90138  0.62159  0.70537  Biso   1.000  C
  C23      1.0000 0.92489  0.08770  0.23537  Biso   1.000  C
  C24      1.0000 0.09862  0.62159  0.29463  Biso   1.000  C
 
data_G184
_cell_length_a       5.61355
_cell_length_b       5.77805
_cell_length_c       4.89917
_cell_angle_alpha    90
_cell_angle_beta     113.162
_cell_angle_gamma    90
_chemical_formula_sum   G184

_symmetry_space_group_name_H-M    "P 1"
_symmetry_int_tables_number       1

loop_
  _symmetry_equiv_pos_as_xyz
  'x, y, z'

loop_
  _atom_site_label
  _atom_site_occupancy
  _atom_site_fract_x
  _atom_site_fract_y
  _atom_site_fract_z
  _atom_site_thermal_displace_type
  _atom_site_B_iso_or_equiv
  _atom_site_type_symbol
  C1       1.0000 0.11750  0.07367  0.56394  Biso   1.000  C
  C2       1.0000 0.28461  0.99603  0.38680  Biso   1.000  C
  C3       1.0000 0.01739  0.67517  0.10013  Biso   1.000  C
  C4       1.0000 0.28461  0.00397  0.88680  Biso   1.000  C
  C5       1.0000 0.21539  0.49603  0.11320  Biso   1.000  C
  C6       1.0000 0.88250  0.92633  0.43606  Biso   1.000  C
  C7       1.0000 0.51739  0.82483  0.60013  Biso   1.000  C
  C8       1.0000 0.48261  0.82483  0.89987  Biso   1.000  C
  C9       1.0000 0.98261  0.67517  0.39987  Biso   1.000  C
  C10      1.0000 0.11750  0.92633  0.06394  Biso   1.000  C
  C11      1.0000 0.21539  0.50397  0.61320  Biso   1.000  C
  C12      1.0000 0.38250  0.57367  0.93606  Biso   1.000  C
  C13      1.0000 0.61750  0.57367  0.56394  Biso   1.000  C
  C14      1.0000 0.78461  0.49603  0.38680  Biso   1.000  C
  C15      1.0000 0.51739  0.17517  0.10013  Biso   1.000  C
  C16      1.0000 0.78461  0.50397  0.88680  Biso   1.000  C
  C17      1.0000 0.71539  0.99603  0.11320  Biso   1.000  C
  C18      1.0000 0.38250  0.42633  0.43606  Biso   1.000  C
  C19      1.0000 0.01739  0.32483  0.60013  Biso   1.000  C
  C20      1.0000 0.98261  0.32483  0.89987  Biso   1.000  C
  C21      1.0000 0.48261  0.17517  0.39987  Biso   1.000  C
  C22      1.0000 0.61750  0.42633  0.06394  Biso   1.000  C
  C23      1.0000 0.71539  0.00397  0.61320  Biso   1.000  C
  C24      1.0000 0.88250  0.07367  0.93606  Biso   1.000  C
 
data_G185
_cell_length_a       3.41452
_cell_length_b       4.43144
_cell_length_c       5.10983
_cell_angle_alpha    100.814
_cell_angle_beta     90.6157
_cell_angle_gamma    105.63
_chemical_formula_sum   G185

_symmetry_space_group_name_H-M    "P 1"
_symmetry_int_tables_number       1

loop_
  _symmetry_equiv_pos_as_xyz
  'x, y, z'

loop_
  _atom_site_label
  _atom_site_occupancy
  _atom_site_fract_x
  _atom_site_fract_y
  _atom_site_fract_z
  _atom_site_thermal_displace_type
  _atom_site_B_iso_or_equiv
  _atom_site_type_symbol
  C1       1.0000 0.95225  0.21020  0.59952  Biso   1.000  C
  C2       1.0000 0.50266  0.13348  0.24423  Biso   1.000  C
  C3       1.0000 0.21095  0.99435  0.44940  Biso   1.000  C
  C4       1.0000 0.64754  0.82959  0.14920  Biso   1.000  C
  C5       1.0000 0.94935  0.67910  0.29708  Biso   1.000  C
  C6       1.0000 0.53079  0.96764  0.66842  Biso   1.000  C
  C7       1.0000 0.32932  0.10957  0.92804  Biso   1.000  C
  C8       1.0000 0.25448  0.39022  0.83109  Biso   1.000  C
  C9       1.0000 0.61609  0.63021  0.69364  Biso   1.000  C
  C10      1.0000 0.77234  0.42544  0.44744  Biso   1.000  C
  C11      1.0000 0.94881  0.82058  0.92789  Biso   1.000  C
  C12      1.0000 0.19394  0.63207  0.05138  Biso   1.000  C
 
data_G186
_cell_length_a       4.78319
_cell_length_b       8.57121
_cell_length_c       3.83356
_cell_angle_alpha    90
_cell_angle_beta     112.478
_cell_angle_gamma    90
_chemical_formula_sum   G186

_symmetry_space_group_name_H-M    "P 1"
_symmetry_int_tables_number       1

loop_
  _symmetry_equiv_pos_as_xyz
  'x, y, z'

loop_
  _atom_site_label
  _atom_site_occupancy
  _atom_site_fract_x
  _atom_site_fract_y
  _atom_site_fract_z
  _atom_site_thermal_displace_type
  _atom_site_B_iso_or_equiv
  _atom_site_type_symbol
  C1       1.0000 0.76951  0.18284  0.25729  Biso   1.000  C
  C2       1.0000 0.00000  0.29881  0.50000  Biso   1.000  C
  C3       1.0000 0.23049  0.18284  0.74271  Biso   1.000  C
  C4       1.0000 0.50000  0.27619  1.00000  Biso   1.000  C
  C5       1.0000 0.34964  0.06994  0.53587  Biso   1.000  C
  C6       1.0000 0.41993  0.38868  0.28133  Biso   1.000  C
  C7       1.0000 0.01084  0.05212  0.19374  Biso   1.000  C
  C8       1.0000 0.98916  0.05212  0.80626  Biso   1.000  C
  C9       1.0000 0.58007  0.38868  0.71867  Biso   1.000  C
  C10      1.0000 0.65036  0.06994  0.46413  Biso   1.000  C
  C11      1.0000 0.09981  0.41097  0.22955  Biso   1.000  C
  C12      1.0000 0.90019  0.41097  0.77045  Biso   1.000  C
  C13      1.0000 0.26951  0.68284  0.25729  Biso   1.000  C
  C14      1.0000 0.50000  0.79881  0.50000  Biso   1.000  C
  C15      1.0000 0.73049  0.68284  0.74271  Biso   1.000  C
  C16      1.0000 0.00000  0.77619  0.00000  Biso   1.000  C
  C17      1.0000 0.84964  0.56994  0.53587  Biso   1.000  C
  C18      1.0000 0.91993  0.88868  0.28133  Biso   1.000  C
  C19      1.0000 0.51083  0.55212  0.19374  Biso   1.000  C
  C20      1.0000 0.48917  0.55212  0.80626  Biso   1.000  C
  C21      1.0000 0.08007  0.88868  0.71867  Biso   1.000  C
  C22      1.0000 0.15036  0.56994  0.46413  Biso   1.000  C
  C23      1.0000 0.59981  0.91097  0.22955  Biso   1.000  C
  C24      1.0000 0.40019  0.91097  0.77045  Biso   1.000  C
 
data_G187
_cell_length_a       5.98688
_cell_length_b       3.69841
_cell_length_c       6.85468
_cell_angle_alpha    90
_cell_angle_beta     90.7183
_cell_angle_gamma    90
_chemical_formula_sum   G187

_symmetry_space_group_name_H-M    "P 1"
_symmetry_int_tables_number       1

loop_
  _symmetry_equiv_pos_as_xyz
  'x, y, z'

loop_
  _atom_site_label
  _atom_site_occupancy
  _atom_site_fract_x
  _atom_site_fract_y
  _atom_site_fract_z
  _atom_site_thermal_displace_type
  _atom_site_B_iso_or_equiv
  _atom_site_type_symbol
  C1       1.0000 0.61464  0.46163  0.95537  Biso   1.000  C
  C2       1.0000 0.78059  0.59416  0.62953  Biso   1.000  C
  C3       1.0000 0.78059  0.40584  0.12953  Biso   1.000  C
  C4       1.0000 0.88536  0.03837  0.04463  Biso   1.000  C
  C5       1.0000 0.61464  0.53837  0.45537  Biso   1.000  C
  C6       1.0000 0.88536  0.96163  0.54463  Biso   1.000  C
  C7       1.0000 0.71941  0.90584  0.37047  Biso   1.000  C
  C8       1.0000 0.87724  0.75722  0.20721  Biso   1.000  C
  C9       1.0000 0.62276  0.74278  0.79279  Biso   1.000  C
  C10      1.0000 0.12276  0.75722  0.29279  Biso   1.000  C
  C11      1.0000 0.87724  0.24278  0.70721  Biso   1.000  C
  C12      1.0000 0.21941  0.59416  0.87047  Biso   1.000  C
  C13      1.0000 0.11464  0.96163  0.95537  Biso   1.000  C
  C14      1.0000 0.28059  0.09416  0.62953  Biso   1.000  C
  C15      1.0000 0.28059  0.90584  0.12953  Biso   1.000  C
  C16      1.0000 0.38536  0.53837  0.04463  Biso   1.000  C
  C17      1.0000 0.11464  0.03837  0.45537  Biso   1.000  C
  C18      1.0000 0.38536  0.46163  0.54463  Biso   1.000  C
  C19      1.0000 0.21941  0.40584  0.37047  Biso   1.000  C
  C20      1.0000 0.37724  0.25722  0.20721  Biso   1.000  C
  C21      1.0000 0.12276  0.24278  0.79279  Biso   1.000  C
  C22      1.0000 0.62276  0.25722  0.29279  Biso   1.000  C
  C23      1.0000 0.37724  0.74278  0.70721  Biso   1.000  C
  C24      1.0000 0.71941  0.09416  0.87047  Biso   1.000  C
 
data_G188
_cell_length_a       4.10005
_cell_length_b       4.09468
_cell_length_c       4.61138
_cell_angle_alpha    95.6489
_cell_angle_beta     103.093
_cell_angle_gamma    92.7933
_chemical_formula_sum   G188

_symmetry_space_group_name_H-M    "P 1"
_symmetry_int_tables_number       1

loop_
  _symmetry_equiv_pos_as_xyz
  'x, y, z'

loop_
  _atom_site_label
  _atom_site_occupancy
  _atom_site_fract_x
  _atom_site_fract_y
  _atom_site_fract_z
  _atom_site_thermal_displace_type
  _atom_site_B_iso_or_equiv
  _atom_site_type_symbol
  C1       1.0000 0.65583  0.63557  0.42165  Biso   1.000  C
  C2       1.0000 0.87953  0.64816  0.77372  Biso   1.000  C
  C3       1.0000 0.57692  0.02768  0.37992  Biso   1.000  C
  C4       1.0000 0.97815  0.02185  0.87321  Biso   1.000  C
  C5       1.0000 0.25652  0.58940  0.72269  Biso   1.000  C
  C6       1.0000 0.26515  0.55254  0.38493  Biso   1.000  C
  C7       1.0000 0.21054  0.94345  0.37571  Biso   1.000  C
  C8       1.0000 0.60427  0.44712  0.88142  Biso   1.000  C
  C9       1.0000 0.05102  0.21312  0.20559  Biso   1.000  C
  C10      1.0000 0.71088  0.33243  0.21716  Biso   1.000  C
  C11      1.0000 0.63534  0.13003  0.71931  Biso   1.000  C
  C12      1.0000 0.28050  0.95862  0.71812  Biso   1.000  C
 
data_G189
_cell_length_a       3.30041
_cell_length_b       10.1298
_cell_length_c       4.13199
_cell_angle_alpha    90
_cell_angle_beta     112.604
_cell_angle_gamma    90
_chemical_formula_sum   G189

_symmetry_space_group_name_H-M    "P 1"
_symmetry_int_tables_number       1

loop_
  _symmetry_equiv_pos_as_xyz
  'x, y, z'

loop_
  _atom_site_label
  _atom_site_occupancy
  _atom_site_fract_x
  _atom_site_fract_y
  _atom_site_fract_z
  _atom_site_thermal_displace_type
  _atom_site_B_iso_or_equiv
  _atom_site_type_symbol
  C1       1.0000 0.29793  0.18544  0.58962  Biso   1.000  C
  C2       1.0000 0.70207  0.18544  0.91038  Biso   1.000  C
  C3       1.0000 1.00000  0.12346  0.75000  Biso   1.000  C
  C4       1.0000 0.45859  0.06899  0.05120  Biso   1.000  C
  C5       1.0000 0.45859  0.93101  0.55120  Biso   1.000  C
  C6       1.0000 0.54141  0.06899  0.44880  Biso   1.000  C
  C7       1.0000 0.54141  0.93101  0.94880  Biso   1.000  C
  C8       1.0000 0.79793  0.31456  0.08962  Biso   1.000  C
  C9       1.0000 0.00000  0.87654  0.25000  Biso   1.000  C
  C10      1.0000 0.20207  0.31456  0.41038  Biso   1.000  C
  C11      1.0000 0.79793  0.68544  0.58962  Biso   1.000  C
  C12      1.0000 0.20207  0.68544  0.91038  Biso   1.000  C
  C13      1.0000 0.50000  0.62346  0.75000  Biso   1.000  C
  C14      1.0000 0.95859  0.56899  0.05120  Biso   1.000  C
  C15      1.0000 0.95859  0.43101  0.55120  Biso   1.000  C
  C16      1.0000 0.04141  0.56899  0.44880  Biso   1.000  C
  C17      1.0000 0.04141  0.43101  0.94880  Biso   1.000  C
  C18      1.0000 0.29793  0.81456  0.08962  Biso   1.000  C
  C19      1.0000 0.50000  0.37654  0.25000  Biso   1.000  C
  C20      1.0000 0.70207  0.81456  0.41038  Biso   1.000  C
 
data_G190
_cell_length_a       3.86035
_cell_length_b       6.45771
_cell_length_c       2.54214
_cell_angle_alpha    90
_cell_angle_beta     109.223
_cell_angle_gamma    90
_chemical_formula_sum   G190

_symmetry_space_group_name_H-M    "P 1"
_symmetry_int_tables_number       1

loop_
  _symmetry_equiv_pos_as_xyz
  'x, y, z'

loop_
  _atom_site_label
  _atom_site_occupancy
  _atom_site_fract_x
  _atom_site_fract_y
  _atom_site_fract_z
  _atom_site_thermal_displace_type
  _atom_site_B_iso_or_equiv
  _atom_site_type_symbol
  C1       1.0000 0.62708  0.28562  0.56354  Biso   1.000  C
  C2       1.0000 1.00000  0.56801  0.25000  Biso   1.000  C
  C3       1.0000 1.00000  0.43199  0.75000  Biso   1.000  C
  C4       1.0000 0.37292  0.28562  0.93646  Biso   1.000  C
  C5       1.0000 0.62708  0.71438  0.06354  Biso   1.000  C
  C6       1.0000 0.37292  0.71438  0.43646  Biso   1.000  C
  C7       1.0000 0.79299  0.93293  0.14654  Biso   1.000  C
  C8       1.0000 0.20701  0.06707  0.85346  Biso   1.000  C
  C9       1.0000 0.79299  0.06707  0.64654  Biso   1.000  C
  C10      1.0000 0.20701  0.93293  0.35346  Biso   1.000  C
 
data_G191
_cell_length_a       3.97154
_cell_length_b       10.2971
_cell_length_c       3.3141
_cell_angle_alpha    90
_cell_angle_beta     114.266
_cell_angle_gamma    90
_chemical_formula_sum   G191

_symmetry_space_group_name_H-M    "P 1"
_symmetry_int_tables_number       1

loop_
  _symmetry_equiv_pos_as_xyz
  'x, y, z'

loop_
  _atom_site_label
  _atom_site_occupancy
  _atom_site_fract_x
  _atom_site_fract_y
  _atom_site_fract_z
  _atom_site_thermal_displace_type
  _atom_site_B_iso_or_equiv
  _atom_site_type_symbol
  C1       1.0000 0.19854  0.04062  0.67097  Biso   1.000  C
  C2       1.0000 0.20409  0.93219  0.03695  Biso   1.000  C
  C3       1.0000 0.80146  0.04062  0.32903  Biso   1.000  C
  C4       1.0000 0.32831  0.17994  0.79468  Biso   1.000  C
  C5       1.0000 0.19937  0.29542  0.04289  Biso   1.000  C
  C6       1.0000 0.67169  0.17994  0.20532  Biso   1.000  C
  C7       1.0000 0.79591  0.93219  0.96305  Biso   1.000  C
  C8       1.0000 0.50000  0.98459  0.50000  Biso   1.000  C
  C9       1.0000 0.80063  0.29542  0.95711  Biso   1.000  C
  C10      1.0000 0.50000  0.24218  0.50000  Biso   1.000  C
  C11      1.0000 0.69854  0.54062  0.67097  Biso   1.000  C
  C12      1.0000 0.70409  0.43219  0.03695  Biso   1.000  C
  C13      1.0000 0.30146  0.54062  0.32903  Biso   1.000  C
  C14      1.0000 0.82831  0.67994  0.79468  Biso   1.000  C
  C15      1.0000 0.69937  0.79542  0.04289  Biso   1.000  C
  C16      1.0000 0.17169  0.67994  0.20532  Biso   1.000  C
  C17      1.0000 0.29591  0.43219  0.96305  Biso   1.000  C
  C18      1.0000 1.00000  0.48459  0.50000  Biso   1.000  C
  C19      1.0000 0.30063  0.79542  0.95711  Biso   1.000  C
  C20      1.0000 1.00000  0.74218  0.50000  Biso   1.000  C
 
data_G193
_cell_length_a       7.98675
_cell_length_b       6.0412
_cell_length_c       3.45193
_cell_angle_alpha    90
_cell_angle_beta     89.5694
_cell_angle_gamma    90
_chemical_formula_sum   G193

_symmetry_space_group_name_H-M    "P 1"
_symmetry_int_tables_number       1

loop_
  _symmetry_equiv_pos_as_xyz
  'x, y, z'

loop_
  _atom_site_label
  _atom_site_occupancy
  _atom_site_fract_x
  _atom_site_fract_y
  _atom_site_fract_z
  _atom_site_thermal_displace_type
  _atom_site_B_iso_or_equiv
  _atom_site_type_symbol
  C1       1.0000 0.29472  0.05841  0.04489  Biso   1.000  C
  C2       1.0000 0.70528  0.05841  0.95511  Biso   1.000  C
  C3       1.0000 0.50000  0.02788  0.50000  Biso   1.000  C
  C4       1.0000 0.90711  0.17915  0.40126  Biso   1.000  C
  C5       1.0000 0.73325  0.23985  0.61681  Biso   1.000  C
  C6       1.0000 0.35082  0.46463  0.18675  Biso   1.000  C
  C7       1.0000 0.38861  0.18002  0.72015  Biso   1.000  C
  C8       1.0000 0.56835  0.89206  0.83114  Biso   1.000  C
  C9       1.0000 0.50000  0.34335  0.00000  Biso   1.000  C
  C10      1.0000 0.61139  0.18002  0.27985  Biso   1.000  C
  C11      1.0000 0.09289  0.17915  0.59874  Biso   1.000  C
  C12      1.0000 0.43165  0.89206  0.16886  Biso   1.000  C
  C13      1.0000 0.14918  0.96463  0.81325  Biso   1.000  C
  C14      1.0000 0.26675  0.23985  0.38319  Biso   1.000  C
  C15      1.0000 0.79472  0.55841  0.04489  Biso   1.000  C
  C16      1.0000 0.20528  0.55841  0.95511  Biso   1.000  C
  C17      1.0000 0.00000  0.52788  0.50000  Biso   1.000  C
  C18      1.0000 0.40711  0.67915  0.40126  Biso   1.000  C
  C19      1.0000 0.23325  0.73985  0.61681  Biso   1.000  C
  C20      1.0000 0.85082  0.96463  0.18675  Biso   1.000  C
  C21      1.0000 0.88861  0.68002  0.72015  Biso   1.000  C
  C22      1.0000 0.06835  0.39206  0.83114  Biso   1.000  C
  C23      1.0000 0.00000  0.84335  0.00000  Biso   1.000  C
  C24      1.0000 0.11139  0.68002  0.27985  Biso   1.000  C
  C25      1.0000 0.59289  0.67915  0.59874  Biso   1.000  C
  C26      1.0000 0.93165  0.39206  0.16886  Biso   1.000  C
  C27      1.0000 0.64918  0.46463  0.81325  Biso   1.000  C
  C28      1.0000 0.76675  0.73985  0.38319  Biso   1.000  C
 
data_G194
_cell_length_a       3.87332
_cell_length_b       11.9896
_cell_length_c       2.48807
_cell_angle_alpha    90
_cell_angle_beta     90
_cell_angle_gamma    90
_chemical_formula_sum   G194

_symmetry_space_group_name_H-M    "P 1"
_symmetry_int_tables_number       1

loop_
  _symmetry_equiv_pos_as_xyz
  'x, y, z'

loop_
  _atom_site_label
  _atom_site_occupancy
  _atom_site_fract_x
  _atom_site_fract_y
  _atom_site_fract_z
  _atom_site_thermal_displace_type
  _atom_site_B_iso_or_equiv
  _atom_site_type_symbol
  C1       1.0000 0.12049  0.00000  0.00000  Biso   1.000  C
  C2       1.0000 0.80708  0.78358  0.32849  Biso   1.000  C
  C3       1.0000 0.19292  0.21642  0.82849  Biso   1.000  C
  C4       1.0000 0.62379  0.89904  0.47969  Biso   1.000  C
  C5       1.0000 0.87951  0.00000  0.50000  Biso   1.000  C
  C6       1.0000 0.19292  0.78358  0.17151  Biso   1.000  C
  C7       1.0000 0.80708  0.21642  0.67151  Biso   1.000  C
  C8       1.0000 0.37621  0.89904  0.02031  Biso   1.000  C
  C9       1.0000 0.62379  0.10096  0.52031  Biso   1.000  C
  C10      1.0000 0.37621  0.10096  0.97969  Biso   1.000  C
  C11      1.0000 0.62049  0.50000  0.00000  Biso   1.000  C
  C12      1.0000 0.30708  0.28358  0.32849  Biso   1.000  C
  C13      1.0000 0.69292  0.71642  0.82849  Biso   1.000  C
  C14      1.0000 0.12379  0.39904  0.47969  Biso   1.000  C
  C15      1.0000 0.37951  0.50000  0.50000  Biso   1.000  C
  C16      1.0000 0.69292  0.28358  0.17151  Biso   1.000  C
  C17      1.0000 0.30708  0.71642  0.67151  Biso   1.000  C
  C18      1.0000 0.87621  0.39904  0.02031  Biso   1.000  C
  C19      1.0000 0.12379  0.60096  0.52031  Biso   1.000  C
  C20      1.0000 0.87621  0.60096  0.97969  Biso   1.000  C
 
data_G195
_cell_length_a       7.2306
_cell_length_b       3.47362
_cell_length_c       5.80884
_cell_angle_alpha    90
_cell_angle_beta     94.5289
_cell_angle_gamma    90
_chemical_formula_sum   G195

_symmetry_space_group_name_H-M    "P 1"
_symmetry_int_tables_number       1

loop_
  _symmetry_equiv_pos_as_xyz
  'x, y, z'

loop_
  _atom_site_label
  _atom_site_occupancy
  _atom_site_fract_x
  _atom_site_fract_y
  _atom_site_fract_z
  _atom_site_thermal_displace_type
  _atom_site_B_iso_or_equiv
  _atom_site_type_symbol
  C1       1.0000 0.88290  0.80167  0.68833  Biso   1.000  C
  C2       1.0000 0.68352  0.34423  0.86582  Biso   1.000  C
  C3       1.0000 0.65123  0.57661  0.09118  Biso   1.000  C
  C4       1.0000 0.81648  0.84423  0.13418  Biso   1.000  C
  C5       1.0000 0.54661  0.03902  0.79601  Biso   1.000  C
  C6       1.0000 0.95339  0.53902  0.20399  Biso   1.000  C
  C7       1.0000 0.50000  0.82227  0.00000  Biso   1.000  C
  C8       1.0000 0.50000  0.51559  0.50000  Biso   1.000  C
  C9       1.0000 0.84334  0.19414  0.32702  Biso   1.000  C
  C10      1.0000 0.65666  0.69414  0.67298  Biso   1.000  C
  C11      1.0000 0.61710  0.30167  0.31167  Biso   1.000  C
  C12      1.0000 0.84877  0.07662  0.90882  Biso   1.000  C
  C13      1.0000 0.38290  0.30167  0.68833  Biso   1.000  C
  C14      1.0000 0.18352  0.84423  0.86582  Biso   1.000  C
  C15      1.0000 0.15123  0.07662  0.09118  Biso   1.000  C
  C16      1.0000 0.31648  0.34423  0.13418  Biso   1.000  C
  C17      1.0000 0.04661  0.53902  0.79601  Biso   1.000  C
  C18      1.0000 0.45339  0.03902  0.20399  Biso   1.000  C
  C19      1.0000 0.00000  0.32227  0.00000  Biso   1.000  C
  C20      1.0000 0.00000  0.01559  0.50000  Biso   1.000  C
  C21      1.0000 0.34334  0.69414  0.32702  Biso   1.000  C
  C22      1.0000 0.15666  0.19414  0.67298  Biso   1.000  C
  C23      1.0000 0.11710  0.80167  0.31167  Biso   1.000  C
  C24      1.0000 0.34877  0.57661  0.90882  Biso   1.000  C
 
data_G196
_cell_length_a       5.77046
_cell_length_b       5.84044
_cell_length_c       4.44194
_cell_angle_alpha    90
_cell_angle_beta     98.5291
_cell_angle_gamma    90
_chemical_formula_sum   G196

_symmetry_space_group_name_H-M    "P 1"
_symmetry_int_tables_number       1

loop_
  _symmetry_equiv_pos_as_xyz
  'x, y, z'

loop_
  _atom_site_label
  _atom_site_occupancy
  _atom_site_fract_x
  _atom_site_fract_y
  _atom_site_fract_z
  _atom_site_thermal_displace_type
  _atom_site_B_iso_or_equiv
  _atom_site_type_symbol
  C1       1.0000 0.99249  0.39961  0.68040  Biso   1.000  C
  C2       1.0000 0.43691  0.13823  0.82606  Biso   1.000  C
  C3       1.0000 0.41354  0.50193  0.84819  Biso   1.000  C
  C4       1.0000 0.80990  0.25705  0.79077  Biso   1.000  C
  C5       1.0000 0.77520  0.31875  0.12578  Biso   1.000  C
  C6       1.0000 0.06309  0.63823  0.17394  Biso   1.000  C
  C7       1.0000 0.54708  0.31878  0.66369  Biso   1.000  C
  C8       1.0000 0.00751  0.39961  0.31960  Biso   1.000  C
  C9       1.0000 0.45292  0.31878  0.33631  Biso   1.000  C
  C10      1.0000 0.22480  0.31875  0.87422  Biso   1.000  C
  C11      1.0000 0.08646  0.00193  0.15181  Biso   1.000  C
  C12      1.0000 0.19010  0.25705  0.20923  Biso   1.000  C
  C13      1.0000 0.49249  0.89961  0.68040  Biso   1.000  C
  C14      1.0000 0.93691  0.63823  0.82606  Biso   1.000  C
  C15      1.0000 0.91354  0.00193  0.84819  Biso   1.000  C
  C16      1.0000 0.30990  0.75705  0.79077  Biso   1.000  C
  C17      1.0000 0.27520  0.81875  0.12578  Biso   1.000  C
  C18      1.0000 0.56309  0.13823  0.17394  Biso   1.000  C
  C19      1.0000 0.04708  0.81878  0.66369  Biso   1.000  C
  C20      1.0000 0.50751  0.89961  0.31960  Biso   1.000  C
  C21      1.0000 0.95292  0.81878  0.33631  Biso   1.000  C
  C22      1.0000 0.72480  0.81875  0.87422  Biso   1.000  C
  C23      1.0000 0.58646  0.50193  0.15181  Biso   1.000  C
  C24      1.0000 0.69010  0.75705  0.20923  Biso   1.000  C
 
data_G197
_cell_length_a       4.25942
_cell_length_b       2.49804
_cell_length_c       6.66898
_cell_angle_alpha    90
_cell_angle_beta     101.553
_cell_angle_gamma    90
_chemical_formula_sum   G197

_symmetry_space_group_name_H-M    "P 1"
_symmetry_int_tables_number       1

loop_
  _symmetry_equiv_pos_as_xyz
  'x, y, z'

loop_
  _atom_site_label
  _atom_site_occupancy
  _atom_site_fract_x
  _atom_site_fract_y
  _atom_site_fract_z
  _atom_site_thermal_displace_type
  _atom_site_B_iso_or_equiv
  _atom_site_type_symbol
  C1       1.0000 0.63619  0.36418  0.22284  Biso   1.000  C
  C2       1.0000 0.52952  0.84538  0.88715  Biso   1.000  C
  C3       1.0000 0.34252  0.52382  0.53465  Biso   1.000  C
  C4       1.0000 0.14417  0.07228  0.45140  Biso   1.000  C
  C5       1.0000 0.85583  0.07228  0.54860  Biso   1.000  C
  C6       1.0000 0.90201  0.75345  0.88907  Biso   1.000  C
  C7       1.0000 0.00181  0.23765  0.21952  Biso   1.000  C
  C8       1.0000 0.47048  0.84538  0.11285  Biso   1.000  C
  C9       1.0000 0.36381  0.36418  0.77716  Biso   1.000  C
  C10      1.0000 0.65748  0.52382  0.46535  Biso   1.000  C
  C11      1.0000 0.09799  0.75345  0.11093  Biso   1.000  C
  C12      1.0000 0.99819  0.23765  0.78048  Biso   1.000  C
 
data_G198
_cell_length_a       2.51238
_cell_length_b       13.8227
_cell_length_c       3.55637
_cell_angle_alpha    90
_cell_angle_beta     100.49
_cell_angle_gamma    90
_chemical_formula_sum   G198

_symmetry_space_group_name_H-M    "P 1"
_symmetry_int_tables_number       1

loop_
  _symmetry_equiv_pos_as_xyz
  'x, y, z'

loop_
  _atom_site_label
  _atom_site_occupancy
  _atom_site_fract_x
  _atom_site_fract_y
  _atom_site_fract_z
  _atom_site_thermal_displace_type
  _atom_site_B_iso_or_equiv
  _atom_site_type_symbol
  C1       1.0000 0.00000  0.09298  0.50000  Biso   1.000  C
  C2       1.0000 0.30219  0.96366  0.13369  Biso   1.000  C
  C3       1.0000 0.78712  0.16536  0.13336  Biso   1.000  C
  C4       1.0000 0.21288  0.16536  0.86664  Biso   1.000  C
  C5       1.0000 0.25600  0.26064  0.62766  Biso   1.000  C
  C6       1.0000 0.73068  0.84807  0.87842  Biso   1.000  C
  C7       1.0000 0.50000  0.02771  0.50000  Biso   1.000  C
  C8       1.0000 0.26931  0.84807  0.12158  Biso   1.000  C
  C9       1.0000 0.74400  0.26064  0.37234  Biso   1.000  C
  C10      1.0000 0.69781  0.96366  0.86631  Biso   1.000  C
  C11      1.0000 0.50000  0.59298  0.50000  Biso   1.000  C
  C12      1.0000 0.80219  0.46366  0.13369  Biso   1.000  C
  C13      1.0000 0.28712  0.66536  0.13336  Biso   1.000  C
  C14      1.0000 0.71288  0.66536  0.86664  Biso   1.000  C
  C15      1.0000 0.75600  0.76064  0.62766  Biso   1.000  C
  C16      1.0000 0.23068  0.34807  0.87842  Biso   1.000  C
  C17      1.0000 0.00000  0.52771  0.50000  Biso   1.000  C
  C18      1.0000 0.76931  0.34807  0.12158  Biso   1.000  C
  C19      1.0000 0.24400  0.76064  0.37234  Biso   1.000  C
  C20      1.0000 0.19781  0.46366  0.86631  Biso   1.000  C
 
data_G199
_cell_length_a       4.71744
_cell_length_b       10.56
_cell_length_c       2.48886
_cell_angle_alpha    90
_cell_angle_beta     90
_cell_angle_gamma    90
_chemical_formula_sum   G199

_symmetry_space_group_name_H-M    "P 1"
_symmetry_int_tables_number       1

loop_
  _symmetry_equiv_pos_as_xyz
  'x, y, z'

loop_
  _atom_site_label
  _atom_site_occupancy
  _atom_site_fract_x
  _atom_site_fract_y
  _atom_site_fract_z
  _atom_site_thermal_displace_type
  _atom_site_B_iso_or_equiv
  _atom_site_type_symbol
  C1       1.0000 0.82000  0.18471  -0.00000  Biso   1.000  C
  C2       1.0000 0.00000  0.00000  0.50000  Biso   1.000  C
  C3       1.0000 0.76135  0.10577  0.50000  Biso   1.000  C
  C4       1.0000 0.76135  0.89423  0.50000  Biso   1.000  C
  C5       1.0000 0.50000  0.00000  0.50000  Biso   1.000  C
  C6       1.0000 0.23865  0.89423  0.50000  Biso   1.000  C
  C7       1.0000 0.68000  0.31529  -0.00000  Biso   1.000  C
  C8       1.0000 0.23865  0.10577  0.50000  Biso   1.000  C
  C9       1.0000 0.18000  0.18471  -0.00000  Biso   1.000  C
  C10      1.0000 0.32000  0.31529  0.00000  Biso   1.000  C
  C11      1.0000 0.32000  0.68471  0.00000  Biso   1.000  C
  C12      1.0000 0.50000  0.50000  0.50000  Biso   1.000  C
  C13      1.0000 0.26135  0.60577  0.50000  Biso   1.000  C
  C14      1.0000 0.26135  0.39423  0.50000  Biso   1.000  C
  C15      1.0000 0.00000  0.50000  0.50000  Biso   1.000  C
  C16      1.0000 0.73865  0.39423  0.50000  Biso   1.000  C
  C17      1.0000 0.18000  0.81529  0.00000  Biso   1.000  C
  C18      1.0000 0.73865  0.60577  0.50000  Biso   1.000  C
  C19      1.0000 0.68000  0.68471  -0.00000  Biso   1.000  C
  C20      1.0000 0.82000  0.81529  0.00000  Biso   1.000  C
 
data_G201
_cell_length_a       9.76783
_cell_length_b       2.57069
_cell_length_c       3.16925
_cell_angle_alpha    90
_cell_angle_beta     90.0038
_cell_angle_gamma    90
_chemical_formula_sum   G201

_symmetry_space_group_name_H-M    "P 1"
_symmetry_int_tables_number       1

loop_
  _symmetry_equiv_pos_as_xyz
  'x, y, z'

loop_
  _atom_site_label
  _atom_site_occupancy
  _atom_site_fract_x
  _atom_site_fract_y
  _atom_site_fract_z
  _atom_site_thermal_displace_type
  _atom_site_B_iso_or_equiv
  _atom_site_type_symbol
  C1       1.0000 0.00000  0.15726  0.50000  Biso   1.000  C
  C2       1.0000 0.61333  0.89236  0.85684  Biso   1.000  C
  C3       1.0000 0.61334  0.42208  0.14307  Biso   1.000  C
  C4       1.0000 0.75000  0.90721  0.63049  Biso   1.000  C
  C5       1.0000 0.88667  0.39236  0.14316  Biso   1.000  C
  C6       1.0000 0.75000  0.40721  0.36951  Biso   1.000  C
  C7       1.0000 0.88666  0.92208  0.85693  Biso   1.000  C
  C8       1.0000 0.50000  0.65726  0.50000  Biso   1.000  C
  C9       1.0000 0.11333  0.39236  0.85684  Biso   1.000  C
  C10      1.0000 0.11334  0.92208  0.14307  Biso   1.000  C
  C11      1.0000 0.25000  0.40721  0.63049  Biso   1.000  C
  C12      1.0000 0.38667  0.89236  0.14316  Biso   1.000  C
  C13      1.0000 0.25000  0.90721  0.36951  Biso   1.000  C
  C14      1.0000 0.38666  0.42208  0.85693  Biso   1.000  C
 
data_G202
_cell_length_a       3.54536
_cell_length_b       4.94367
_cell_length_c       3.44243
_cell_angle_alpha    90
_cell_angle_beta     90
_cell_angle_gamma    90
_chemical_formula_sum   G202

_symmetry_space_group_name_H-M    "P 1"
_symmetry_int_tables_number       1

loop_
  _symmetry_equiv_pos_as_xyz
  'x, y, z'

loop_
  _atom_site_label
  _atom_site_occupancy
  _atom_site_fract_x
  _atom_site_fract_y
  _atom_site_fract_z
  _atom_site_thermal_displace_type
  _atom_site_B_iso_or_equiv
  _atom_site_type_symbol
  C1       1.0000 0.83710  0.35399  0.42712  Biso   1.000  C
  C2       1.0000 0.83710  0.64601  0.57288  Biso   1.000  C
  C3       1.0000 0.72533  0.00000  0.00000  Biso   1.000  C
  C4       1.0000 0.16290  0.64601  0.92712  Biso   1.000  C
  C5       1.0000 0.00000  0.17252  0.75000  Biso   1.000  C
  C6       1.0000 0.50000  0.80213  0.75000  Biso   1.000  C
  C7       1.0000 0.50000  0.19787  0.25000  Biso   1.000  C
  C8       1.0000 0.27467  0.00000  0.50000  Biso   1.000  C
  C9       1.0000 0.00000  0.82748  0.25000  Biso   1.000  C
  C10      1.0000 0.16290  0.35399  0.07288  Biso   1.000  C
 
data_G204
_cell_length_a       4.69313
_cell_length_b       4.70322
_cell_length_c       4.72604
_cell_angle_alpha    103.319
_cell_angle_beta     98.7295
_cell_angle_gamma    102.65
_chemical_formula_sum   G204

_symmetry_space_group_name_H-M    "P 1"
_symmetry_int_tables_number       1

loop_
  _symmetry_equiv_pos_as_xyz
  'x, y, z'

loop_
  _atom_site_label
  _atom_site_occupancy
  _atom_site_fract_x
  _atom_site_fract_y
  _atom_site_fract_z
  _atom_site_thermal_displace_type
  _atom_site_B_iso_or_equiv
  _atom_site_type_symbol
  C1       1.0000 0.15934  0.76114  0.64729  Biso   1.000  C
  C2       1.0000 0.02030  0.42369  0.64547  Biso   1.000  C
  C3       1.0000 0.62899  0.67361  0.42733  Biso   1.000  C
  C4       1.0000 0.48060  0.89607  0.60633  Biso   1.000  C
  C5       1.0000 0.65358  0.96928  0.94285  Biso   1.000  C
  C6       1.0000 0.11711  0.42752  0.98657  Biso   1.000  C
  C7       1.0000 0.45661  0.11621  0.12283  Biso   1.000  C
  C8       1.0000 0.46406  0.46663  0.10435  Biso   1.000  C
  C9       1.0000 0.99381  0.68741  0.09925  Biso   1.000  C
  C10      1.0000 0.44277  0.15990  0.45799  Biso   1.000  C
  C11      1.0000 0.15034  0.92684  0.96614  Biso   1.000  C
  C12      1.0000 0.08282  0.16923  0.41435  Biso   1.000  C
  C13      1.0000 0.95716  0.83106  0.41068  Biso   1.000  C
  C14      1.0000 0.97794  0.14544  0.06071  Biso   1.000  C
  C15      1.0000 0.67152  0.62088  0.93208  Biso   1.000  C
  C16      1.0000 0.67717  0.45379  0.61529  Biso   1.000  C
 
data_G205
_cell_length_a       5.48178
_cell_length_b       2.52495
_cell_length_c       7.19067
_cell_angle_alpha    90
_cell_angle_beta     105.124
_cell_angle_gamma    90
_chemical_formula_sum   G205

_symmetry_space_group_name_H-M    "P 1"
_symmetry_int_tables_number       1

loop_
  _symmetry_equiv_pos_as_xyz
  'x, y, z'

loop_
  _atom_site_label
  _atom_site_occupancy
  _atom_site_fract_x
  _atom_site_fract_y
  _atom_site_fract_z
  _atom_site_thermal_displace_type
  _atom_site_B_iso_or_equiv
  _atom_site_type_symbol
  C1       1.0000 0.32475  0.75000  0.44989  Biso   1.000  C
  C2       1.0000 0.42926  0.25000  0.37452  Biso   1.000  C
  C3       1.0000 0.71832  0.25000  0.15009  Biso   1.000  C
  C4       1.0000 0.55022  0.75000  0.82971  Biso   1.000  C
  C5       1.0000 0.04299  0.75000  0.06231  Biso   1.000  C
  C6       1.0000 0.03561  0.75000  0.44720  Biso   1.000  C
  C7       1.0000 0.96439  0.25000  0.55280  Biso   1.000  C
  C8       1.0000 0.57074  0.75000  0.62548  Biso   1.000  C
  C9       1.0000 0.11614  0.25000  0.78038  Biso   1.000  C
  C10      1.0000 0.88386  0.75000  0.21962  Biso   1.000  C
  C11      1.0000 0.68233  0.25000  0.92697  Biso   1.000  C
  C12      1.0000 0.44978  0.25000  0.17029  Biso   1.000  C
  C13      1.0000 0.28168  0.75000  0.84991  Biso   1.000  C
  C14      1.0000 0.67525  0.25000  0.55011  Biso   1.000  C
  C15      1.0000 0.31767  0.75000  0.07303  Biso   1.000  C
  C16      1.0000 0.95701  0.25000  0.93769  Biso   1.000  C
 
data_G206
_cell_length_a       3.3816
_cell_length_b       3.48397
_cell_length_c       8.44565
_cell_angle_alpha    84.948
_cell_angle_beta     84.3129
_cell_angle_gamma    88.6006
_chemical_formula_sum   G206

_symmetry_space_group_name_H-M    "P 1"
_symmetry_int_tables_number       1

loop_
  _symmetry_equiv_pos_as_xyz
  'x, y, z'

loop_
  _atom_site_label
  _atom_site_occupancy
  _atom_site_fract_x
  _atom_site_fract_y
  _atom_site_fract_z
  _atom_site_thermal_displace_type
  _atom_site_B_iso_or_equiv
  _atom_site_type_symbol
  C1       1.0000 0.20591  0.71109  0.68778  Biso   1.000  C
  C2       1.0000 0.29303  0.78535  0.32351  Biso   1.000  C
  C3       1.0000 0.01484  0.03810  0.77952  Biso   1.000  C
  C4       1.0000 0.10223  0.43468  0.42019  Biso   1.000  C
  C5       1.0000 0.17376  0.00797  0.04943  Biso   1.000  C
  C6       1.0000 0.89777  0.56532  0.57981  Biso   1.000  C
  C7       1.0000 0.65129  0.65531  0.21621  Biso   1.000  C
  C8       1.0000 0.70697  0.21465  0.67649  Biso   1.000  C
  C9       1.0000 0.56441  0.90252  0.57978  Biso   1.000  C
  C10      1.0000 0.52784  0.68610  0.03797  Biso   1.000  C
  C11      1.0000 0.34871  0.34469  0.78379  Biso   1.000  C
  C12      1.0000 0.79409  0.28891  0.31222  Biso   1.000  C
  C13      1.0000 0.47216  0.31390  0.96203  Biso   1.000  C
  C14      1.0000 0.82624  0.99203  0.95057  Biso   1.000  C
  C15      1.0000 0.98516  0.96190  0.22048  Biso   1.000  C
  C16      1.0000 0.43559  0.09748  0.42022  Biso   1.000  C
 
data_G207
_cell_length_a       3.34435
_cell_length_b       7.47784
_cell_length_c       4.76533
_cell_angle_alpha    90
_cell_angle_beta     120.416
_cell_angle_gamma    90
_chemical_formula_sum   G207

_symmetry_space_group_name_H-M    "P 1"
_symmetry_int_tables_number       1

loop_
  _symmetry_equiv_pos_as_xyz
  'x, y, z'

loop_
  _atom_site_label
  _atom_site_occupancy
  _atom_site_fract_x
  _atom_site_fract_y
  _atom_site_fract_z
  _atom_site_thermal_displace_type
  _atom_site_B_iso_or_equiv
  _atom_site_type_symbol
  C1       1.0000 0.31959  0.51218  0.82219  Biso   1.000  C
  C2       1.0000 0.07010  0.16850  0.81224  Biso   1.000  C
  C3       1.0000 0.92990  0.83150  0.18776  Biso   1.000  C
  C4       1.0000 0.31959  0.98782  0.32219  Biso   1.000  C
  C5       1.0000 0.92990  0.66850  0.68776  Biso   1.000  C
  C6       1.0000 0.68041  0.48782  0.17781  Biso   1.000  C
  C7       1.0000 0.99614  0.83783  0.87692  Biso   1.000  C
  C8       1.0000 0.47792  0.92233  0.08669  Biso   1.000  C
  C9       1.0000 0.00386  0.16217  0.12308  Biso   1.000  C
  C10      1.0000 0.68041  0.01218  0.67781  Biso   1.000  C
  C11      1.0000 0.99614  0.66217  0.37692  Biso   1.000  C
  C12      1.0000 0.47792  0.57767  0.58669  Biso   1.000  C
  C13      1.0000 0.07010  0.33150  0.31224  Biso   1.000  C
  C14      1.0000 0.00386  0.33783  0.62308  Biso   1.000  C
  C15      1.0000 0.52208  0.42233  0.41331  Biso   1.000  C
  C16      1.0000 0.52208  0.07767  0.91331  Biso   1.000  C
 
data_G208
_cell_length_a       3.43388
_cell_length_b       7.52133
_cell_length_c       4.33542
_cell_angle_alpha    90
_cell_angle_beta     121.94
_cell_angle_gamma    90
_chemical_formula_sum   G208

_symmetry_space_group_name_H-M    "P 1"
_symmetry_int_tables_number       1

loop_
  _symmetry_equiv_pos_as_xyz
  'x, y, z'

loop_
  _atom_site_label
  _atom_site_occupancy
  _atom_site_fract_x
  _atom_site_fract_y
  _atom_site_fract_z
  _atom_site_thermal_displace_type
  _atom_site_B_iso_or_equiv
  _atom_site_type_symbol
  C1       1.0000 0.02005  0.15580  0.74214  Biso   1.000  C
  C2       1.0000 0.05614  0.83906  0.65361  Biso   1.000  C
  C3       1.0000 0.71719  0.98477  0.67471  Biso   1.000  C
  C4       1.0000 0.02005  0.34420  0.24214  Biso   1.000  C
  C5       1.0000 0.05614  0.66094  0.15361  Biso   1.000  C
  C6       1.0000 0.54873  0.57882  0.42304  Biso   1.000  C
  C7       1.0000 0.28281  0.01523  0.32529  Biso   1.000  C
  C8       1.0000 0.71719  0.51523  0.17471  Biso   1.000  C
  C9       1.0000 0.94386  0.33906  0.84639  Biso   1.000  C
  C10      1.0000 0.97996  0.84420  0.25786  Biso   1.000  C
  C11      1.0000 0.45127  0.42118  0.57696  Biso   1.000  C
  C12      1.0000 0.28281  0.48477  0.82529  Biso   1.000  C
  C13      1.0000 0.94386  0.16094  0.34639  Biso   1.000  C
  C14      1.0000 0.54873  0.92118  0.92304  Biso   1.000  C
  C15      1.0000 0.45127  0.07882  0.07696  Biso   1.000  C
  C16      1.0000 0.97996  0.65580  0.75786  Biso   1.000  C
 
data_G209
_cell_length_a       8.47095
_cell_length_b       4.79413
_cell_length_c       4.75023
_cell_angle_alpha    90
_cell_angle_beta     101.894
_cell_angle_gamma    90
_chemical_formula_sum   G209

_symmetry_space_group_name_H-M    "P 1"
_symmetry_int_tables_number       1

loop_
  _symmetry_equiv_pos_as_xyz
  'x, y, z'

loop_
  _atom_site_label
  _atom_site_occupancy
  _atom_site_fract_x
  _atom_site_fract_y
  _atom_site_fract_z
  _atom_site_thermal_displace_type
  _atom_site_B_iso_or_equiv
  _atom_site_type_symbol
  C1       1.0000 0.57083  0.90304  0.52688  Biso   1.000  C
  C2       1.0000 0.70148  0.31442  0.59738  Biso   1.000  C
  C3       1.0000 0.67407  0.05145  0.78396  Biso   1.000  C
  C4       1.0000 0.92917  0.59696  0.47312  Biso   1.000  C
  C5       1.0000 0.79852  0.18558  0.40262  Biso   1.000  C
  C6       1.0000 0.92917  0.40304  0.97312  Biso   1.000  C
  C7       1.0000 0.82593  0.55145  0.71604  Biso   1.000  C
  C8       1.0000 0.47951  0.62817  0.57311  Biso   1.000  C
  C9       1.0000 0.47951  0.37183  0.07311  Biso   1.000  C
  C10      1.0000 0.52049  0.37183  0.42689  Biso   1.000  C
  C11      1.0000 0.57083  0.09696  0.02688  Biso   1.000  C
  C12      1.0000 0.70148  0.68558  0.09738  Biso   1.000  C
  C13      1.0000 0.67407  0.94855  0.28396  Biso   1.000  C
  C14      1.0000 0.82593  0.44855  0.21604  Biso   1.000  C
  C15      1.0000 0.52049  0.62817  0.92689  Biso   1.000  C
  C16      1.0000 0.79852  0.81442  0.90262  Biso   1.000  C
  C17      1.0000 0.07083  0.40304  0.52688  Biso   1.000  C
  C18      1.0000 0.20148  0.81442  0.59738  Biso   1.000  C
  C19      1.0000 0.17407  0.55145  0.78396  Biso   1.000  C
  C20      1.0000 0.42917  0.09696  0.47312  Biso   1.000  C
  C21      1.0000 0.29852  0.68558  0.40262  Biso   1.000  C
  C22      1.0000 0.42917  0.90304  0.97312  Biso   1.000  C
  C23      1.0000 0.32593  0.05145  0.71604  Biso   1.000  C
  C24      1.0000 0.97951  0.12817  0.57311  Biso   1.000  C
  C25      1.0000 0.97951  0.87183  0.07311  Biso   1.000  C
  C26      1.0000 0.02049  0.87183  0.42689  Biso   1.000  C
  C27      1.0000 0.07083  0.59696  0.02688  Biso   1.000  C
  C28      1.0000 0.20148  0.18558  0.09738  Biso   1.000  C
  C29      1.0000 0.17407  0.44855  0.28396  Biso   1.000  C
  C30      1.0000 0.32593  0.94855  0.21604  Biso   1.000  C
  C31      1.0000 0.02049  0.12817  0.92689  Biso   1.000  C
  C32      1.0000 0.29852  0.31442  0.90262  Biso   1.000  C
 
data_G210
_cell_length_a       4.56347
_cell_length_b       5.03505
_cell_length_c       8.43926
_cell_angle_alpha    90
_cell_angle_beta     98.0202
_cell_angle_gamma    90
_chemical_formula_sum   G210

_symmetry_space_group_name_H-M    "P 1"
_symmetry_int_tables_number       1

loop_
  _symmetry_equiv_pos_as_xyz
  'x, y, z'

loop_
  _atom_site_label
  _atom_site_occupancy
  _atom_site_fract_x
  _atom_site_fract_y
  _atom_site_fract_z
  _atom_site_thermal_displace_type
  _atom_site_B_iso_or_equiv
  _atom_site_type_symbol
  C1       1.0000 0.88204  0.06434  0.32199  Biso   1.000  C
  C2       1.0000 0.15725  0.57568  0.84139  Biso   1.000  C
  C3       1.0000 0.11162  0.33414  0.94382  Biso   1.000  C
  C4       1.0000 0.84275  0.57568  0.15861  Biso   1.000  C
  C5       1.0000 0.48069  0.57571  0.15604  Biso   1.000  C
  C6       1.0000 0.90749  0.33494  0.41666  Biso   1.000  C
  C7       1.0000 0.61796  0.56434  0.67801  Biso   1.000  C
  C8       1.0000 0.04969  0.83551  0.41665  Biso   1.000  C
  C9       1.0000 0.88920  0.81633  0.05641  Biso   1.000  C
  C10      1.0000 0.51931  0.57571  0.84396  Biso   1.000  C
  C11      1.0000 0.09251  0.33494  0.58333  Biso   1.000  C
  C12      1.0000 0.97396  0.56440  0.67651  Biso   1.000  C
  C13      1.0000 0.02604  0.56440  0.32349  Biso   1.000  C
  C14      1.0000 0.11080  0.81633  0.94359  Biso   1.000  C
  C15      1.0000 0.95031  0.83551  0.58335  Biso   1.000  C
  C16      1.0000 0.88838  0.33414  0.05618  Biso   1.000  C
  C17      1.0000 0.38204  0.56434  0.32199  Biso   1.000  C
  C18      1.0000 0.65725  0.07568  0.84139  Biso   1.000  C
  C19      1.0000 0.61162  0.83414  0.94382  Biso   1.000  C
  C20      1.0000 0.34275  0.07568  0.15861  Biso   1.000  C
  C21      1.0000 0.98069  0.07571  0.15604  Biso   1.000  C
  C22      1.0000 0.40749  0.83494  0.41666  Biso   1.000  C
  C23      1.0000 0.11796  0.06434  0.67801  Biso   1.000  C
  C24      1.0000 0.54969  0.33551  0.41665  Biso   1.000  C
  C25      1.0000 0.38920  0.31633  0.05641  Biso   1.000  C
  C26      1.0000 0.01931  0.07571  0.84396  Biso   1.000  C
  C27      1.0000 0.59251  0.83494  0.58333  Biso   1.000  C
  C28      1.0000 0.47396  0.06440  0.67651  Biso   1.000  C
  C29      1.0000 0.52604  0.06440  0.32349  Biso   1.000  C
  C30      1.0000 0.61080  0.31633  0.94359  Biso   1.000  C
  C31      1.0000 0.45031  0.33551  0.58335  Biso   1.000  C
  C32      1.0000 0.38838  0.83414  0.05618  Biso   1.000  C
 
data_G212
_cell_length_a       4.13955
_cell_length_b       4.64769
_cell_length_c       4.54367
_cell_angle_alpha    90
_cell_angle_beta     97.1253
_cell_angle_gamma    90
_chemical_formula_sum   G212

_symmetry_space_group_name_H-M    "P 1"
_symmetry_int_tables_number       1

loop_
  _symmetry_equiv_pos_as_xyz
  'x, y, z'

loop_
  _atom_site_label
  _atom_site_occupancy
  _atom_site_fract_x
  _atom_site_fract_y
  _atom_site_fract_z
  _atom_site_thermal_displace_type
  _atom_site_B_iso_or_equiv
  _atom_site_type_symbol
  C1       1.0000 0.70080  0.44380  0.67047  Biso   1.000  C
  C2       1.0000 0.15450  0.66053  0.42360  Biso   1.000  C
  C3       1.0000 0.93612  0.93470  0.82125  Biso   1.000  C
  C4       1.0000 0.66575  0.84853  0.02660  Biso   1.000  C
  C5       1.0000 0.66412  0.92819  0.36860  Biso   1.000  C
  C6       1.0000 0.33425  0.34853  0.97340  Biso   1.000  C
  C7       1.0000 0.06387  0.43470  0.17875  Biso   1.000  C
  C8       1.0000 0.29920  0.94380  0.32953  Biso   1.000  C
  C9       1.0000 0.14307  0.21308  0.43332  Biso   1.000  C
  C10      1.0000 0.85693  0.71308  0.56668  Biso   1.000  C
  C11      1.0000 0.84550  0.16053  0.57640  Biso   1.000  C
  C12      1.0000 0.29682  0.99870  0.99362  Biso   1.000  C
  C13      1.0000 0.70318  0.49870  0.00638  Biso   1.000  C
  C14      1.0000 0.33588  0.42819  0.63140  Biso   1.000  C
 
data_G213
_cell_length_a       4.12218
_cell_length_b       2.52964
_cell_length_c       8.00493
_cell_angle_alpha    90
_cell_angle_beta     99.7854
_cell_angle_gamma    90
_chemical_formula_sum   G213

_symmetry_space_group_name_H-M    "P 1"
_symmetry_int_tables_number       1

loop_
  _symmetry_equiv_pos_as_xyz
  'x, y, z'

loop_
  _atom_site_label
  _atom_site_occupancy
  _atom_site_fract_x
  _atom_site_fract_y
  _atom_site_fract_z
  _atom_site_thermal_displace_type
  _atom_site_B_iso_or_equiv
  _atom_site_type_symbol
  C1       1.0000 0.33418  0.25000  0.34991  Biso   1.000  C
  C2       1.0000 0.84909  0.75000  0.83995  Biso   1.000  C
  C3       1.0000 0.78676  0.25000  0.11219  Biso   1.000  C
  C4       1.0000 0.66582  0.75000  0.65009  Biso   1.000  C
  C5       1.0000 0.43168  0.25000  0.64736  Biso   1.000  C
  C6       1.0000 0.56832  0.75000  0.35264  Biso   1.000  C
  C7       1.0000 0.36901  0.25000  0.83170  Biso   1.000  C
  C8       1.0000 0.15091  0.25000  0.16005  Biso   1.000  C
  C9       1.0000 0.88172  0.75000  0.50088  Biso   1.000  C
  C10      1.0000 0.27869  0.75000  0.08385  Biso   1.000  C
  C11      1.0000 0.11828  0.25000  0.49912  Biso   1.000  C
  C12      1.0000 0.72131  0.25000  0.91615  Biso   1.000  C
  C13      1.0000 0.63099  0.75000  0.16830  Biso   1.000  C
  C14      1.0000 0.21324  0.75000  0.88781  Biso   1.000  C
 
data_G214
_cell_length_a       3.36972
_cell_length_b       4.43095
_cell_length_c       5.85145
_cell_angle_alpha    90.9997
_cell_angle_beta     93.4786
_cell_angle_gamma    98.7991
_chemical_formula_sum   G214

_symmetry_space_group_name_H-M    "P 1"
_symmetry_int_tables_number       1

loop_
  _symmetry_equiv_pos_as_xyz
  'x, y, z'

loop_
  _atom_site_label
  _atom_site_occupancy
  _atom_site_fract_x
  _atom_site_fract_y
  _atom_site_fract_z
  _atom_site_thermal_displace_type
  _atom_site_B_iso_or_equiv
  _atom_site_type_symbol
  C1       1.0000 0.75917  0.61683  0.94861  Biso   1.000  C
  C2       1.0000 0.05178  0.57449  0.75669  Biso   1.000  C
  C3       1.0000 0.46776  0.46416  0.47772  Biso   1.000  C
  C4       1.0000 0.27219  0.11562  0.18542  Biso   1.000  C
  C5       1.0000 0.60945  0.18247  0.38190  Biso   1.000  C
  C6       1.0000 0.39872  0.76960  0.89392  Biso   1.000  C
  C7       1.0000 0.13621  0.58878  0.32624  Biso   1.000  C
  C8       1.0000 0.14991  0.78824  0.10963  Biso   1.000  C
  C9       1.0000 0.93343  0.27954  0.22454  Biso   1.000  C
  C10      1.0000 0.19467  0.27729  0.67013  Biso   1.000  C
  C11      1.0000 0.79797  0.04077  0.59053  Biso   1.000  C
  C12      1.0000 0.86276  0.69594  0.53866  Biso   1.000  C
  C13      1.0000 0.62742  0.28939  0.02195  Biso   1.000  C
  C14      1.0000 0.51437  0.08854  0.80040  Biso   1.000  C
 
data_G215
_cell_length_a       4.17068
_cell_length_b       4.22012
_cell_length_c       5.34789
_cell_angle_alpha    74.0564
_cell_angle_beta     75.4803
_cell_angle_gamma    70.7651
_chemical_formula_sum   G215

_symmetry_space_group_name_H-M    "P 1"
_symmetry_int_tables_number       1

loop_
  _symmetry_equiv_pos_as_xyz
  'x, y, z'

loop_
  _atom_site_label
  _atom_site_occupancy
  _atom_site_fract_x
  _atom_site_fract_y
  _atom_site_fract_z
  _atom_site_thermal_displace_type
  _atom_site_B_iso_or_equiv
  _atom_site_type_symbol
  C1       1.0000 0.86720  0.12605  0.16030  Biso   1.000  C
  C2       1.0000 0.36603  0.60065  0.41367  Biso   1.000  C
  C3       1.0000 0.19631  0.40950  0.28607  Biso   1.000  C
  C4       1.0000 0.63397  0.39935  0.58633  Biso   1.000  C
  C5       1.0000 0.04694  0.25746  0.87519  Biso   1.000  C
  C6       1.0000 0.44462  0.20908  0.83891  Biso   1.000  C
  C7       1.0000 0.55538  0.79092  0.16109  Biso   1.000  C
  C8       1.0000 0.13280  0.87395  0.83970  Biso   1.000  C
  C9       1.0000 0.93565  0.18105  0.41676  Biso   1.000  C
  C10      1.0000 0.95306  0.74254  0.12481  Biso   1.000  C
  C11      1.0000 0.80369  0.59050  0.71393  Biso   1.000  C
  C12      1.0000 0.06435  0.81895  0.58324  Biso   1.000  C
  C13      1.0000 0.50492  0.81493  0.87779  Biso   1.000  C
  C14      1.0000 0.49508  0.18507  0.12221  Biso   1.000  C
 
data_G216
_cell_length_a       2.50564
_cell_length_b       4.77797
_cell_length_c       6.97118
_cell_angle_alpha    83.757
_cell_angle_beta     86.2689
_cell_angle_gamma    82.7283
_chemical_formula_sum   G216

_symmetry_space_group_name_H-M    "P 1"
_symmetry_int_tables_number       1

loop_
  _symmetry_equiv_pos_as_xyz
  'x, y, z'

loop_
  _atom_site_label
  _atom_site_occupancy
  _atom_site_fract_x
  _atom_site_fract_y
  _atom_site_fract_z
  _atom_site_thermal_displace_type
  _atom_site_B_iso_or_equiv
  _atom_site_type_symbol
  C1       1.0000 0.56860  0.19164  0.66476  Biso   1.000  C
  C2       1.0000 0.45755  0.06197  0.27836  Biso   1.000  C
  C3       1.0000 0.64621  0.52489  0.22924  Biso   1.000  C
  C4       1.0000 0.69959  0.85157  0.68774  Biso   1.000  C
  C5       1.0000 0.58865  0.03755  0.04679  Biso   1.000  C
  C6       1.0000 0.10759  0.46482  0.90990  Biso   1.000  C
  C7       1.0000 0.91564  0.67247  0.50843  Biso   1.000  C
  C8       1.0000 0.60882  0.28746  0.88293  Biso   1.000  C
  C9       1.0000 0.89877  0.22796  0.33610  Biso   1.000  C
  C10      1.0000 0.16929  0.76808  0.80667  Biso   1.000  C
  C11      1.0000 0.46351  0.73950  0.38016  Biso   1.000  C
  C12      1.0000 0.00455  0.31979  0.55053  Biso   1.000  C
  C13      1.0000 0.14022  0.58008  0.10777  Biso   1.000  C
  C14      1.0000 0.13401  0.87573  0.00692  Biso   1.000  C
 
data_G217
_cell_length_a       4.58114
_cell_length_b       9.20612
_cell_length_c       3.66905
_cell_angle_alpha    90
_cell_angle_beta     109.245
_cell_angle_gamma    90
_chemical_formula_sum   G217

_symmetry_space_group_name_H-M    "P 1"
_symmetry_int_tables_number       1

loop_
  _symmetry_equiv_pos_as_xyz
  'x, y, z'

loop_
  _atom_site_label
  _atom_site_occupancy
  _atom_site_fract_x
  _atom_site_fract_y
  _atom_site_fract_z
  _atom_site_thermal_displace_type
  _atom_site_B_iso_or_equiv
  _atom_site_type_symbol
  C1       1.0000 0.67563  0.92145  0.81315  Biso   1.000  C
  C2       1.0000 0.17796  0.17671  0.41809  Biso   1.000  C
  C3       1.0000 0.17371  0.92769  0.25979  Biso   1.000  C
  C4       1.0000 0.32437  0.92145  0.68685  Biso   1.000  C
  C5       1.0000 0.82629  0.92769  0.24021  Biso   1.000  C
  C6       1.0000 0.67563  0.07855  0.31315  Biso   1.000  C
  C7       1.0000 0.32204  0.32329  0.58191  Biso   1.000  C
  C8       1.0000 0.67796  0.32329  0.91809  Biso   1.000  C
  C9       1.0000 0.17371  0.07231  0.75979  Biso   1.000  C
  C10      1.0000 0.32437  0.07855  0.18685  Biso   1.000  C
  C11      1.0000 0.82629  0.07231  0.74021  Biso   1.000  C
  C12      1.0000 0.82204  0.17671  0.08192  Biso   1.000  C
  C13      1.0000 0.17563  0.42145  0.81315  Biso   1.000  C
  C14      1.0000 0.67796  0.67671  0.41809  Biso   1.000  C
  C15      1.0000 0.67371  0.42769  0.25979  Biso   1.000  C
  C16      1.0000 0.82437  0.42145  0.68685  Biso   1.000  C
  C17      1.0000 0.32629  0.42769  0.24021  Biso   1.000  C
  C18      1.0000 0.17563  0.57855  0.31315  Biso   1.000  C
  C19      1.0000 0.82204  0.82329  0.58192  Biso   1.000  C
  C20      1.0000 0.17796  0.82329  0.91809  Biso   1.000  C
  C21      1.0000 0.67371  0.57231  0.75979  Biso   1.000  C
  C22      1.0000 0.82437  0.57855  0.18685  Biso   1.000  C
  C23      1.0000 0.32629  0.57231  0.74021  Biso   1.000  C
  C24      1.0000 0.32204  0.67671  0.08191  Biso   1.000  C
 
data_G218
_cell_length_a       4.86876
_cell_length_b       4.95765
_cell_length_c       12.3716
_cell_angle_alpha    90
_cell_angle_beta     90
_cell_angle_gamma    90
_chemical_formula_sum   G218

_symmetry_space_group_name_H-M    "P 1"
_symmetry_int_tables_number       1

loop_
  _symmetry_equiv_pos_as_xyz
  'x, y, z'

loop_
  _atom_site_label
  _atom_site_occupancy
  _atom_site_fract_x
  _atom_site_fract_y
  _atom_site_fract_z
  _atom_site_thermal_displace_type
  _atom_site_B_iso_or_equiv
  _atom_site_type_symbol
  C1       1.0000 0.75000  0.75000  0.87295  Biso   1.000  C
  C2       1.0000 0.75000  0.25000  0.87295  Biso   1.000  C
  C3       1.0000 0.75000  0.75000  0.12705  Biso   1.000  C
  C4       1.0000 -0.00000  0.65633  0.93693  Biso   1.000  C
  C5       1.0000 0.83298  0.50000  0.69626  Biso   1.000  C
  C6       1.0000 0.66702  0.50000  0.80374  Biso   1.000  C
  C7       1.0000 0.83298  -0.00000  0.80374  Biso   1.000  C
  C8       1.0000 0.50000  0.84366  0.93693  Biso   1.000  C
  C9       1.0000 0.25000  0.75000  0.12705  Biso   1.000  C
  C10      1.0000 0.50000  0.15633  0.06308  Biso   1.000  C
  C11      1.0000 0.50000  0.84366  0.06308  Biso   1.000  C
  C12      1.0000 0.16702  0.50000  0.69626  Biso   1.000  C
  C13      1.0000 0.75000  0.25000  0.37295  Biso   1.000  C
  C14      1.0000 0.75000  0.75000  0.37295  Biso   1.000  C
  C15      1.0000 0.75000  0.25000  0.62705  Biso   1.000  C
  C16      1.0000 -0.00000  0.15633  0.43693  Biso   1.000  C
  C17      1.0000 0.83298  -0.00000  0.19626  Biso   1.000  C
  C18      1.0000 0.66702  0.00000  0.30374  Biso   1.000  C
  C19      1.0000 0.83298  0.50000  0.30374  Biso   1.000  C
  C20      1.0000 0.50000  0.34366  0.43693  Biso   1.000  C
  C21      1.0000 0.25000  0.25000  0.62705  Biso   1.000  C
  C22      1.0000 0.50000  0.65633  0.56308  Biso   1.000  C
  C23      1.0000 0.50000  0.34366  0.56308  Biso   1.000  C
  C24      1.0000 0.16702  -0.00000  0.19626  Biso   1.000  C
  C25      1.0000 0.25000  0.75000  0.37295  Biso   1.000  C
  C26      1.0000 0.25000  0.25000  0.37295  Biso   1.000  C
  C27      1.0000 0.25000  0.75000  0.62705  Biso   1.000  C
  C28      1.0000 0.50000  0.65633  0.43693  Biso   1.000  C
  C29      1.0000 0.33298  0.50000  0.19626  Biso   1.000  C
  C30      1.0000 0.16702  0.50000  0.30374  Biso   1.000  C
  C31      1.0000 0.33298  0.00000  0.30374  Biso   1.000  C
  C32      1.0000 -0.00000  0.84366  0.43693  Biso   1.000  C
  C33      1.0000 0.75000  0.75000  0.62705  Biso   1.000  C
  C34      1.0000 -0.00000  0.15633  0.56308  Biso   1.000  C
  C35      1.0000 0.00000  0.84366  0.56308  Biso   1.000  C
  C36      1.0000 0.66702  0.50000  0.19626  Biso   1.000  C
  C37      1.0000 0.25000  0.25000  0.87295  Biso   1.000  C
  C38      1.0000 0.25000  0.75000  0.87295  Biso   1.000  C
  C39      1.0000 0.25000  0.25000  0.12705  Biso   1.000  C
  C40      1.0000 0.50000  0.15633  0.93693  Biso   1.000  C
  C41      1.0000 0.33298  -0.00000  0.69626  Biso   1.000  C
  C42      1.0000 0.16702  0.00000  0.80374  Biso   1.000  C
  C43      1.0000 0.33298  0.50000  0.80374  Biso   1.000  C
  C44      1.0000 0.00000  0.34366  0.93693  Biso   1.000  C
  C45      1.0000 0.75000  0.25000  0.12705  Biso   1.000  C
  C46      1.0000 -0.00000  0.65633  0.06308  Biso   1.000  C
  C47      1.0000 0.00000  0.34366  0.06308  Biso   1.000  C
  C48      1.0000 0.66702  -0.00000  0.69626  Biso   1.000  C
 
data_G219
_cell_length_a       4.49029
_cell_length_b       9.28388
_cell_length_c       3.72124
_cell_angle_alpha    90
_cell_angle_beta     90
_cell_angle_gamma    90
_chemical_formula_sum   G219

_symmetry_space_group_name_H-M    "P 1"
_symmetry_int_tables_number       1

loop_
  _symmetry_equiv_pos_as_xyz
  'x, y, z'

loop_
  _atom_site_label
  _atom_site_occupancy
  _atom_site_fract_x
  _atom_site_fract_y
  _atom_site_fract_z
  _atom_site_thermal_displace_type
  _atom_site_B_iso_or_equiv
  _atom_site_type_symbol
  C1       1.0000 0.07809  0.82732  0.21807  Biso   1.000  C
  C2       1.0000 0.92578  0.83272  0.85828  Biso   1.000  C
  C3       1.0000 0.42578  0.66728  0.35828  Biso   1.000  C
  C4       1.0000 0.42191  0.82732  0.21807  Biso   1.000  C
  C5       1.0000 0.93045  0.57488  0.06053  Biso   1.000  C
  C6       1.0000 0.06955  0.92512  0.56053  Biso   1.000  C
  C7       1.0000 0.56955  0.57488  0.06053  Biso   1.000  C
  C8       1.0000 0.07422  0.66728  0.35828  Biso   1.000  C
  C9       1.0000 0.43045  0.92512  0.56053  Biso   1.000  C
  C10      1.0000 0.92191  0.67268  0.71807  Biso   1.000  C
  C11      1.0000 0.57422  0.83272  0.85828  Biso   1.000  C
  C12      1.0000 0.57809  0.67268  0.71807  Biso   1.000  C
  C13      1.0000 0.07809  0.32732  0.71807  Biso   1.000  C
  C14      1.0000 0.92578  0.33272  0.35828  Biso   1.000  C
  C15      1.0000 0.42578  0.16728  0.85828  Biso   1.000  C
  C16      1.0000 0.42191  0.32732  0.71807  Biso   1.000  C
  C17      1.0000 0.93045  0.07488  0.56053  Biso   1.000  C
  C18      1.0000 0.06955  0.42512  0.06053  Biso   1.000  C
  C19      1.0000 0.56955  0.07488  0.56053  Biso   1.000  C
  C20      1.0000 0.07422  0.16728  0.85828  Biso   1.000  C
  C21      1.0000 0.43045  0.42512  0.06053  Biso   1.000  C
  C22      1.0000 0.92191  0.17268  0.21807  Biso   1.000  C
  C23      1.0000 0.57422  0.33272  0.35828  Biso   1.000  C
  C24      1.0000 0.57809  0.17268  0.21807  Biso   1.000  C
 
data_G220
_cell_length_a       4.98407
_cell_length_b       8.64893
_cell_length_c       3.7856
_cell_angle_alpha    90
_cell_angle_beta     111.303
_cell_angle_gamma    90
_chemical_formula_sum   G220

_symmetry_space_group_name_H-M    "P 1"
_symmetry_int_tables_number       1

loop_
  _symmetry_equiv_pos_as_xyz
  'x, y, z'

loop_
  _atom_site_label
  _atom_site_occupancy
  _atom_site_fract_x
  _atom_site_fract_y
  _atom_site_fract_z
  _atom_site_thermal_displace_type
  _atom_site_B_iso_or_equiv
  _atom_site_type_symbol
  C1       1.0000 0.28573  0.33948  0.88303  Biso   1.000  C
  C2       1.0000 0.46796  0.58947  0.26367  Biso   1.000  C
  C3       1.0000 0.78302  0.34075  0.91499  Biso   1.000  C
  C4       1.0000 0.28573  0.66052  0.88303  Biso   1.000  C
  C5       1.0000 0.78302  0.65925  0.91499  Biso   1.000  C
  C6       1.0000 0.48075  0.40497  0.67552  Biso   1.000  C
  C7       1.0000 0.98312  0.59132  0.72885  Biso   1.000  C
  C8       1.0000 0.79231  0.59055  0.29231  Biso   1.000  C
  C9       1.0000 0.48075  0.59503  0.67552  Biso   1.000  C
  C10      1.0000 0.46796  0.41053  0.26367  Biso   1.000  C
  C11      1.0000 0.98312  0.40868  0.72885  Biso   1.000  C
  C12      1.0000 0.79231  0.40945  0.29231  Biso   1.000  C
  C13      1.0000 0.78573  0.83948  0.88303  Biso   1.000  C
  C14      1.0000 0.96796  0.08947  0.26367  Biso   1.000  C
  C15      1.0000 0.28302  0.84075  0.91499  Biso   1.000  C
  C16      1.0000 0.78573  0.16052  0.88303  Biso   1.000  C
  C17      1.0000 0.28302  0.15925  0.91499  Biso   1.000  C
  C18      1.0000 0.98075  0.90497  0.67552  Biso   1.000  C
  C19      1.0000 0.48312  0.09132  0.72885  Biso   1.000  C
  C20      1.0000 0.29231  0.09055  0.29231  Biso   1.000  C
  C21      1.0000 0.98075  0.09503  0.67552  Biso   1.000  C
  C22      1.0000 0.96796  0.91053  0.26367  Biso   1.000  C
  C23      1.0000 0.48312  0.90868  0.72885  Biso   1.000  C
  C24      1.0000 0.29231  0.90945  0.29231  Biso   1.000  C
 
data_G221
_cell_length_a       5.92432
_cell_length_b       5.6071
_cell_length_c       4.67547
_cell_angle_alpha    90
_cell_angle_beta     108.712
_cell_angle_gamma    90
_chemical_formula_sum   G221

_symmetry_space_group_name_H-M    "P 1"
_symmetry_int_tables_number       1

loop_
  _symmetry_equiv_pos_as_xyz
  'x, y, z'

loop_
  _atom_site_label
  _atom_site_occupancy
  _atom_site_fract_x
  _atom_site_fract_y
  _atom_site_fract_z
  _atom_site_thermal_displace_type
  _atom_site_B_iso_or_equiv
  _atom_site_type_symbol
  C1       1.0000 0.39235  0.41203  0.99991  Biso   1.000  C
  C2       1.0000 0.32159  0.13839  0.44308  Biso   1.000  C
  C3       1.0000 0.44359  0.34938  0.35723  Biso   1.000  C
  C4       1.0000 0.45955  0.04596  0.76761  Biso   1.000  C
  C5       1.0000 0.94360  0.15062  0.85723  Biso   1.000  C
  C6       1.0000 0.82159  0.36161  0.94308  Biso   1.000  C
  C7       1.0000 0.14005  0.65857  0.29882  Biso   1.000  C
  C8       1.0000 0.58376  0.24863  0.97382  Biso   1.000  C
  C9       1.0000 0.14005  0.34143  0.79882  Biso   1.000  C
  C10      1.0000 0.39235  0.58797  0.49991  Biso   1.000  C
  C11      1.0000 0.08376  0.25137  0.47382  Biso   1.000  C
  C12      1.0000 0.95955  0.45404  0.26761  Biso   1.000  C
  C13      1.0000 0.89235  0.91203  0.99991  Biso   1.000  C
  C14      1.0000 0.82159  0.63839  0.44308  Biso   1.000  C
  C15      1.0000 0.94359  0.84938  0.35723  Biso   1.000  C
  C16      1.0000 0.95955  0.54596  0.76761  Biso   1.000  C
  C17      1.0000 0.44359  0.65062  0.85723  Biso   1.000  C
  C18      1.0000 0.32159  0.86161  0.94308  Biso   1.000  C
  C19      1.0000 0.64005  0.15857  0.29882  Biso   1.000  C
  C20      1.0000 0.08376  0.74863  0.97382  Biso   1.000  C
  C21      1.0000 0.64005  0.84143  0.79882  Biso   1.000  C
  C22      1.0000 0.89235  0.08797  0.49991  Biso   1.000  C
  C23      1.0000 0.58376  0.75137  0.47382  Biso   1.000  C
  C24      1.0000 0.45955  0.95404  0.26761  Biso   1.000  C
 
data_G222
_cell_length_a       3.33553
_cell_length_b       3.68024
_cell_length_c       5.43677
_cell_angle_alpha    106.39
_cell_angle_beta     94.7573
_cell_angle_gamma    98.0707
_chemical_formula_sum   G222

_symmetry_space_group_name_H-M    "P 1"
_symmetry_int_tables_number       1

loop_
  _symmetry_equiv_pos_as_xyz
  'x, y, z'

loop_
  _atom_site_label
  _atom_site_occupancy
  _atom_site_fract_x
  _atom_site_fract_y
  _atom_site_fract_z
  _atom_site_thermal_displace_type
  _atom_site_B_iso_or_equiv
  _atom_site_type_symbol
  C1       1.0000 0.27574  0.87245  0.95047  Biso   1.000  C
  C2       1.0000 0.98580  0.88166  0.15908  Biso   1.000  C
  C3       1.0000 0.49814  0.33425  0.56802  Biso   1.000  C
  C4       1.0000 0.50186  0.66575  0.43198  Biso   1.000  C
  C5       1.0000 0.34880  0.47302  0.86393  Biso   1.000  C
  C6       1.0000 0.82139  0.01949  0.57233  Biso   1.000  C
  C7       1.0000 0.65120  0.52698  0.13607  Biso   1.000  C
  C8       1.0000 0.01420  0.11834  0.84092  Biso   1.000  C
  C9       1.0000 0.17861  0.98051  0.42767  Biso   1.000  C
  C10      1.0000 0.72426  0.12755  0.04953  Biso   1.000  C
 
data_G223
_cell_length_a       4.01006
_cell_length_b       4.88895
_cell_length_c       6.513
_cell_angle_alpha    90
_cell_angle_beta     106.922
_cell_angle_gamma    90
_chemical_formula_sum   G223

_symmetry_space_group_name_H-M    "P 1"
_symmetry_int_tables_number       1

loop_
  _symmetry_equiv_pos_as_xyz
  'x, y, z'

loop_
  _atom_site_label
  _atom_site_occupancy
  _atom_site_fract_x
  _atom_site_fract_y
  _atom_site_fract_z
  _atom_site_thermal_displace_type
  _atom_site_B_iso_or_equiv
  _atom_site_type_symbol
  C1       1.0000 0.49966  0.74961  0.61365  Biso   1.000  C
  C2       1.0000 0.70001  0.23727  0.93021  Biso   1.000  C
  C3       1.0000 0.62194  0.74307  0.96153  Biso   1.000  C
  C4       1.0000 0.12194  0.75693  0.46153  Biso   1.000  C
  C5       1.0000 0.53568  0.98256  0.80801  Biso   1.000  C
  C6       1.0000 0.70001  0.76273  0.43021  Biso   1.000  C
  C7       1.0000 0.66197  0.47169  0.30428  Biso   1.000  C
  C8       1.0000 0.99966  0.75039  0.11365  Biso   1.000  C
  C9       1.0000 0.66197  0.52831  0.80428  Biso   1.000  C
  C10      1.0000 0.53568  0.01744  0.30801  Biso   1.000  C
  C11      1.0000 0.99966  0.24961  0.61365  Biso   1.000  C
  C12      1.0000 0.20001  0.73727  0.93021  Biso   1.000  C
  C13      1.0000 0.12194  0.24307  0.96153  Biso   1.000  C
  C14      1.0000 0.62194  0.25693  0.46153  Biso   1.000  C
  C15      1.0000 0.03568  0.48256  0.80801  Biso   1.000  C
  C16      1.0000 0.20001  0.26273  0.43021  Biso   1.000  C
  C17      1.0000 0.16197  0.97169  0.30428  Biso   1.000  C
  C18      1.0000 0.49966  0.25039  0.11365  Biso   1.000  C
  C19      1.0000 0.16197  0.02831  0.80428  Biso   1.000  C
  C20      1.0000 0.03568  0.51744  0.30801  Biso   1.000  C
 
data_G225
_cell_length_a       17.8582
_cell_length_b       2.5257
_cell_length_c       4.25778
_cell_angle_alpha    90
_cell_angle_beta     103.44
_cell_angle_gamma    90
_chemical_formula_sum   G225

_symmetry_space_group_name_H-M    "P 1"
_symmetry_int_tables_number       1

loop_
  _symmetry_equiv_pos_as_xyz
  'x, y, z'

loop_
  _atom_site_label
  _atom_site_occupancy
  _atom_site_fract_x
  _atom_site_fract_y
  _atom_site_fract_z
  _atom_site_thermal_displace_type
  _atom_site_B_iso_or_equiv
  _atom_site_type_symbol
  C1       1.0000 0.64064  0.00000  0.47542  Biso   1.000  C
  C2       1.0000 0.73390  0.00000  0.56569  Biso   1.000  C
  C3       1.0000 0.61496  0.50000  0.62822  Biso   1.000  C
  C4       1.0000 0.76359  -0.00000  0.92882  Biso   1.000  C
  C5       1.0000 0.76610  0.50000  0.43431  Biso   1.000  C
  C6       1.0000 0.35936  0.00000  0.52458  Biso   1.000  C
  C7       1.0000 0.52974  0.50000  0.66687  Biso   1.000  C
  C8       1.0000 0.61645  0.00000  0.10590  Biso   1.000  C
  C9       1.0000 0.84975  0.00000  0.01273  Biso   1.000  C
  C10      1.0000 0.38354  0.00000  0.89410  Biso   1.000  C
  C11      1.0000 0.65025  0.50000  0.98727  Biso   1.000  C
  C12      1.0000 0.38504  0.50000  0.37178  Biso   1.000  C
  C13      1.0000 0.53006  0.00000  0.89228  Biso   1.000  C
  C14      1.0000 0.47026  0.50000  0.33313  Biso   1.000  C
  C15      1.0000 0.46994  -0.00000  0.10772  Biso   1.000  C
  C16      1.0000 0.73641  0.50000  0.07118  Biso   1.000  C
  C17      1.0000 0.14064  0.50000  0.47542  Biso   1.000  C
  C18      1.0000 0.23390  0.50000  0.56569  Biso   1.000  C
  C19      1.0000 0.11496  -0.00000  0.62822  Biso   1.000  C
  C20      1.0000 0.26359  0.50000  0.92882  Biso   1.000  C
  C21      1.0000 0.26610  -0.00000  0.43431  Biso   1.000  C
  C22      1.0000 0.85936  0.50000  0.52458  Biso   1.000  C
  C23      1.0000 0.02974  -0.00000  0.66687  Biso   1.000  C
  C24      1.0000 0.11646  0.50000  0.10590  Biso   1.000  C
  C25      1.0000 0.34975  0.50000  0.01273  Biso   1.000  C
  C26      1.0000 0.88354  0.50000  0.89410  Biso   1.000  C
  C27      1.0000 0.15025  -0.00000  0.98727  Biso   1.000  C
  C28      1.0000 0.88504  0.00000  0.37178  Biso   1.000  C
  C29      1.0000 0.03006  0.50000  0.89228  Biso   1.000  C
  C30      1.0000 0.97026  0.00000  0.33313  Biso   1.000  C
  C31      1.0000 0.96994  0.50000  0.10772  Biso   1.000  C
  C32      1.0000 0.23641  0.00000  0.07118  Biso   1.000  C
 
data_G227
_cell_length_a       5.49343
_cell_length_b       2.53025
_cell_length_c       5.27448
_cell_angle_alpha    90
_cell_angle_beta     90
_cell_angle_gamma    90
_chemical_formula_sum   G227

_symmetry_space_group_name_H-M    "P 1"
_symmetry_int_tables_number       1

loop_
  _symmetry_equiv_pos_as_xyz
  'x, y, z'

loop_
  _atom_site_label
  _atom_site_occupancy
  _atom_site_fract_x
  _atom_site_fract_y
  _atom_site_fract_z
  _atom_site_thermal_displace_type
  _atom_site_B_iso_or_equiv
  _atom_site_type_symbol
  C1       1.0000 0.33515  0.75000  0.97062  Biso   1.000  C
  C2       1.0000 0.66485  0.25000  0.02938  Biso   1.000  C
  C3       1.0000 0.16485  0.25000  0.47062  Biso   1.000  C
  C4       1.0000 0.06506  0.75000  0.05167  Biso   1.000  C
  C5       1.0000 0.56506  0.75000  0.44833  Biso   1.000  C
  C6       1.0000 0.56397  0.75000  0.15875  Biso   1.000  C
  C7       1.0000 0.93494  0.25000  0.94833  Biso   1.000  C
  C8       1.0000 0.06397  0.75000  0.34125  Biso   1.000  C
  C9       1.0000 0.83515  0.75000  0.52938  Biso   1.000  C
  C10      1.0000 0.43494  0.25000  0.55167  Biso   1.000  C
  C11      1.0000 0.93603  0.25000  0.65875  Biso   1.000  C
  C12      1.0000 0.43603  0.25000  0.84125  Biso   1.000  C
 
data_G228
_cell_length_a       3.771
_cell_length_b       4.28507
_cell_length_c       5.0198
_cell_angle_alpha    90
_cell_angle_beta     112.512
_cell_angle_gamma    90
_chemical_formula_sum   G228

_symmetry_space_group_name_H-M    "P 1"
_symmetry_int_tables_number       1

loop_
  _symmetry_equiv_pos_as_xyz
  'x, y, z'

loop_
  _atom_site_label
  _atom_site_occupancy
  _atom_site_fract_x
  _atom_site_fract_y
  _atom_site_fract_z
  _atom_site_thermal_displace_type
  _atom_site_B_iso_or_equiv
  _atom_site_type_symbol
  C1       1.0000 0.91105  0.06824  0.35100  Biso   1.000  C
  C2       1.0000 0.13924  0.06761  0.14437  Biso   1.000  C
  C3       1.0000 0.13924  0.43239  0.14437  Biso   1.000  C
  C4       1.0000 0.51859  0.93510  0.15406  Biso   1.000  C
  C5       1.0000 0.51859  0.56490  0.15406  Biso   1.000  C
  C6       1.0000 0.86076  0.93239  0.85563  Biso   1.000  C
  C7       1.0000 0.86076  0.56761  0.85563  Biso   1.000  C
  C8       1.0000 0.48141  0.43510  0.84594  Biso   1.000  C
  C9       1.0000 0.08895  0.56824  0.64900  Biso   1.000  C
  C10      1.0000 0.48141  0.06490  0.84594  Biso   1.000  C
  C11      1.0000 0.91105  0.43176  0.35100  Biso   1.000  C
  C12      1.0000 0.08895  0.93176  0.64900  Biso   1.000  C
 
data_G229
_cell_length_a       3.83307
_cell_length_b       15.4508
_cell_length_c       2.51839
_cell_angle_alpha    90
_cell_angle_beta     90
_cell_angle_gamma    90
_chemical_formula_sum   G229

_symmetry_space_group_name_H-M    "P 1"
_symmetry_int_tables_number       1

loop_
  _symmetry_equiv_pos_as_xyz
  'x, y, z'

loop_
  _atom_site_label
  _atom_site_occupancy
  _atom_site_fract_x
  _atom_site_fract_y
  _atom_site_fract_z
  _atom_site_thermal_displace_type
  _atom_site_B_iso_or_equiv
  _atom_site_type_symbol
  C1       1.0000 0.29508  0.22236  0.25000  Biso   1.000  C
  C2       1.0000 0.70592  0.02894  0.75000  Biso   1.000  C
  C3       1.0000 0.79508  0.27764  0.75000  Biso   1.000  C
  C4       1.0000 0.70492  0.22236  0.25000  Biso   1.000  C
  C5       1.0000 0.50000  0.40408  0.25000  Biso   1.000  C
  C6       1.0000 0.00000  0.15223  0.25000  Biso   1.000  C
  C7       1.0000 0.20592  0.47106  0.25000  Biso   1.000  C
  C8       1.0000 0.50000  0.34777  0.75000  Biso   1.000  C
  C9       1.0000 0.29408  0.02894  0.75000  Biso   1.000  C
  C10      1.0000 0.00000  0.09592  0.75000  Biso   1.000  C
  C11      1.0000 0.79408  0.47106  0.25000  Biso   1.000  C
  C12      1.0000 0.20492  0.27764  0.75000  Biso   1.000  C
  C13      1.0000 0.79508  0.72236  0.25000  Biso   1.000  C
  C14      1.0000 0.20592  0.52894  0.75000  Biso   1.000  C
  C15      1.0000 0.29508  0.77764  0.75000  Biso   1.000  C
  C16      1.0000 0.20492  0.72236  0.25000  Biso   1.000  C
  C17      1.0000 0.00000  0.90408  0.25000  Biso   1.000  C
  C18      1.0000 0.50000  0.65223  0.25000  Biso   1.000  C
  C19      1.0000 0.70592  0.97106  0.25000  Biso   1.000  C
  C20      1.0000 0.00000  0.84777  0.75000  Biso   1.000  C
  C21      1.0000 0.79408  0.52894  0.75000  Biso   1.000  C
  C22      1.0000 0.50000  0.59592  0.75000  Biso   1.000  C
  C23      1.0000 0.29408  0.97106  0.25000  Biso   1.000  C
  C24      1.0000 0.70492  0.77764  0.75000  Biso   1.000  C
 
data_G230
_cell_length_a       5.19152
_cell_length_b       3.43229
_cell_length_c       5.97369
_cell_angle_alpha    90
_cell_angle_beta     117.706
_cell_angle_gamma    90
_chemical_formula_sum   G230

_symmetry_space_group_name_H-M    "P 1"
_symmetry_int_tables_number       1

loop_
  _symmetry_equiv_pos_as_xyz
  'x, y, z'

loop_
  _atom_site_label
  _atom_site_occupancy
  _atom_site_fract_x
  _atom_site_fract_y
  _atom_site_fract_z
  _atom_site_thermal_displace_type
  _atom_site_B_iso_or_equiv
  _atom_site_type_symbol
  C1       1.0000 0.92747  0.61744  0.56241  Biso   1.000  C
  C2       1.0000 0.31316  0.20696  0.67381  Biso   1.000  C
  C3       1.0000 0.18254  0.87679  0.76885  Biso   1.000  C
  C4       1.0000 0.81746  0.12321  0.23115  Biso   1.000  C
  C5       1.0000 0.31316  0.29304  0.17381  Biso   1.000  C
  C6       1.0000 0.92747  0.88256  0.06241  Biso   1.000  C
  C7       1.0000 0.56421  0.05758  0.63645  Biso   1.000  C
  C8       1.0000 0.43579  0.55758  0.86355  Biso   1.000  C
  C9       1.0000 0.18254  0.62321  0.26885  Biso   1.000  C
  C10      1.0000 0.43579  0.94242  0.36355  Biso   1.000  C
  C11      1.0000 0.68684  0.70696  0.82619  Biso   1.000  C
  C12      1.0000 0.68684  0.79304  0.32619  Biso   1.000  C
  C13      1.0000 0.07253  0.11744  0.93759  Biso   1.000  C
  C14      1.0000 0.07253  0.38256  0.43759  Biso   1.000  C
  C15      1.0000 0.81746  0.37679  0.73115  Biso   1.000  C
  C16      1.0000 0.56421  0.44242  0.13645  Biso   1.000  C
 
data_G231
_cell_length_a       3.78715
_cell_length_b       4.33802
_cell_length_c       4.99102
_cell_angle_alpha    90
_cell_angle_beta     111.676
_cell_angle_gamma    90
_chemical_formula_sum   G231

_symmetry_space_group_name_H-M    "P 1"
_symmetry_int_tables_number       1

loop_
  _symmetry_equiv_pos_as_xyz
  'x, y, z'

loop_
  _atom_site_label
  _atom_site_occupancy
  _atom_site_fract_x
  _atom_site_fract_y
  _atom_site_fract_z
  _atom_site_thermal_displace_type
  _atom_site_B_iso_or_equiv
  _atom_site_type_symbol
  C1       1.0000 0.00563  0.18116  0.84684  Biso   1.000  C
  C2       1.0000 0.66888  0.32021  0.16484  Biso   1.000  C
  C3       1.0000 0.05656  0.18032  0.34582  Biso   1.000  C
  C4       1.0000 0.19884  0.68442  0.64910  Biso   1.000  C
  C5       1.0000 0.63420  0.67833  0.84032  Biso   1.000  C
  C6       1.0000 0.63420  0.32167  0.84032  Biso   1.000  C
  C7       1.0000 0.66888  0.67979  0.16484  Biso   1.000  C
  C8       1.0000 0.25553  0.31234  0.14967  Biso   1.000  C
  C9       1.0000 0.05656  0.81968  0.34582  Biso   1.000  C
  C10      1.0000 0.25553  0.68766  0.14967  Biso   1.000  C
  C11      1.0000 0.19884  0.31558  0.64910  Biso   1.000  C
  C12      1.0000 0.00563  0.81884  0.84684  Biso   1.000  C
 
data_G232
_cell_length_a       4.18765
_cell_length_b       7.63505
_cell_length_c       4.57921
_cell_angle_alpha    90
_cell_angle_beta     90
_cell_angle_gamma    90
_chemical_formula_sum   G232

_symmetry_space_group_name_H-M    "P 1"
_symmetry_int_tables_number       1

loop_
  _symmetry_equiv_pos_as_xyz
  'x, y, z'

loop_
  _atom_site_label
  _atom_site_occupancy
  _atom_site_fract_x
  _atom_site_fract_y
  _atom_site_fract_z
  _atom_site_thermal_displace_type
  _atom_site_B_iso_or_equiv
  _atom_site_type_symbol
  C1       1.0000 0.18698  0.09609  0.33799  Biso   1.000  C
  C2       1.0000 0.81302  0.90391  0.66201  Biso   1.000  C
  C3       1.0000 0.81302  0.09609  0.33799  Biso   1.000  C
  C4       1.0000 0.81511  0.25000  0.84283  Biso   1.000  C
  C5       1.0000 0.68698  0.09609  0.66201  Biso   1.000  C
  C6       1.0000 0.31511  0.25000  0.15717  Biso   1.000  C
  C7       1.0000 0.18489  0.25000  0.84283  Biso   1.000  C
  C8       1.0000 0.18698  0.90391  0.66201  Biso   1.000  C
  C9       1.0000 0.68489  0.25000  0.15717  Biso   1.000  C
  C10      1.0000 0.31302  0.09609  0.66201  Biso   1.000  C
  C11      1.0000 0.31302  0.90391  0.33799  Biso   1.000  C
  C12      1.0000 0.68698  0.90391  0.33799  Biso   1.000  C
  C13      1.0000 0.68698  0.59609  0.33799  Biso   1.000  C
  C14      1.0000 0.31302  0.40391  0.66201  Biso   1.000  C
  C15      1.0000 0.31302  0.59609  0.33799  Biso   1.000  C
  C16      1.0000 0.31511  0.75000  0.84283  Biso   1.000  C
  C17      1.0000 0.18698  0.59609  0.66201  Biso   1.000  C
  C18      1.0000 0.81511  0.75000  0.15717  Biso   1.000  C
  C19      1.0000 0.68489  0.75000  0.84283  Biso   1.000  C
  C20      1.0000 0.68698  0.40391  0.66201  Biso   1.000  C
  C21      1.0000 0.18489  0.75000  0.15717  Biso   1.000  C
  C22      1.0000 0.81302  0.59609  0.66201  Biso   1.000  C
  C23      1.0000 0.81302  0.40391  0.33799  Biso   1.000  C
  C24      1.0000 0.18698  0.40391  0.33799  Biso   1.000  C
 
data_G234
_cell_length_a       4.50546
_cell_length_b       10.173
_cell_length_c       4.18545
_cell_angle_alpha    90
_cell_angle_beta     90
_cell_angle_gamma    90
_chemical_formula_sum   G234

_symmetry_space_group_name_H-M    "P 1"
_symmetry_int_tables_number       1

loop_
  _symmetry_equiv_pos_as_xyz
  'x, y, z'

loop_
  _atom_site_label
  _atom_site_occupancy
  _atom_site_fract_x
  _atom_site_fract_y
  _atom_site_fract_z
  _atom_site_thermal_displace_type
  _atom_site_B_iso_or_equiv
  _atom_site_type_symbol
  C1       1.0000 0.83830  0.68846  0.68612  Biso   1.000  C
  C2       1.0000 0.66312  0.42776  0.31335  Biso   1.000  C
  C3       1.0000 0.33830  0.81154  0.68612  Biso   1.000  C
  C4       1.0000 0.33830  0.81154  0.31388  Biso   1.000  C
  C5       1.0000 0.66170  0.81154  0.18612  Biso   1.000  C
  C6       1.0000 0.33688  0.42776  0.18665  Biso   1.000  C
  C7       1.0000 0.33688  0.57224  0.31335  Biso   1.000  C
  C8       1.0000 0.66170  0.81154  0.81388  Biso   1.000  C
  C9       1.0000 0.16170  0.68846  0.18612  Biso   1.000  C
  C10      1.0000 0.16170  0.68846  0.81388  Biso   1.000  C
  C11      1.0000 0.33688  0.57224  0.68665  Biso   1.000  C
  C12      1.0000 0.83830  0.68846  0.31388  Biso   1.000  C
  C13      1.0000 0.33688  0.42776  0.81335  Biso   1.000  C
  C14      1.0000 0.66312  0.57224  0.18665  Biso   1.000  C
  C15      1.0000 0.66312  0.42776  0.68665  Biso   1.000  C
  C16      1.0000 0.66312  0.57224  0.81335  Biso   1.000  C
  C17      1.0000 0.33830  0.18846  0.18612  Biso   1.000  C
  C18      1.0000 0.16312  0.92776  0.81335  Biso   1.000  C
  C19      1.0000 0.83830  0.31154  0.18612  Biso   1.000  C
  C20      1.0000 0.83830  0.31154  0.81388  Biso   1.000  C
  C21      1.0000 0.16170  0.31154  0.68612  Biso   1.000  C
  C22      1.0000 0.83688  0.92776  0.68665  Biso   1.000  C
  C23      1.0000 0.83688  0.07224  0.81335  Biso   1.000  C
  C24      1.0000 0.16170  0.31154  0.31388  Biso   1.000  C
  C25      1.0000 0.66170  0.18846  0.68612  Biso   1.000  C
  C26      1.0000 0.66170  0.18846  0.31388  Biso   1.000  C
  C27      1.0000 0.83688  0.07224  0.18665  Biso   1.000  C
  C28      1.0000 0.33830  0.18846  0.81388  Biso   1.000  C
  C29      1.0000 0.83688  0.92776  0.31335  Biso   1.000  C
  C30      1.0000 0.16312  0.07224  0.68665  Biso   1.000  C
  C31      1.0000 0.16312  0.92776  0.18665  Biso   1.000  C
  C32      1.0000 0.16312  0.07224  0.31335  Biso   1.000  C
 
data_G237
_cell_length_a       2.52178
_cell_length_b       6.46035
_cell_length_c       3.69489
_cell_angle_alpha    90
_cell_angle_beta     90
_cell_angle_gamma    90
_chemical_formula_sum   G237

_symmetry_space_group_name_H-M    "P 1"
_symmetry_int_tables_number       1

loop_
  _symmetry_equiv_pos_as_xyz
  'x, y, z'

loop_
  _atom_site_label
  _atom_site_occupancy
  _atom_site_fract_x
  _atom_site_fract_y
  _atom_site_fract_z
  _atom_site_thermal_displace_type
  _atom_site_B_iso_or_equiv
  _atom_site_type_symbol
  C1       1.0000 0.75000  0.80505  0.61996  Biso   1.000  C
  C2       1.0000 0.25000  0.80505  0.38004  Biso   1.000  C
  C3       1.0000 0.75000  0.37570  0.88141  Biso   1.000  C
  C4       1.0000 0.25000  0.19495  0.38004  Biso   1.000  C
  C5       1.0000 0.75000  0.00000  0.87522  Biso   1.000  C
  C6       1.0000 0.25000  0.62430  0.11859  Biso   1.000  C
  C7       1.0000 0.25000  0.00000  0.12478  Biso   1.000  C
  C8       1.0000 0.25000  0.37570  0.11859  Biso   1.000  C
  C9       1.0000 0.75000  0.62430  0.88141  Biso   1.000  C
  C10      1.0000 0.75000  0.19495  0.61996  Biso   1.000  C
 
data_G238
_cell_length_a       6.69472
_cell_length_b       8.66937
_cell_length_c       2.53509
_cell_angle_alpha    90
_cell_angle_beta     100.288
_cell_angle_gamma    90
_chemical_formula_sum   G238

_symmetry_space_group_name_H-M    "P 1"
_symmetry_int_tables_number       1

loop_
  _symmetry_equiv_pos_as_xyz
  'x, y, z'

loop_
  _atom_site_label
  _atom_site_occupancy
  _atom_site_fract_x
  _atom_site_fract_y
  _atom_site_fract_z
  _atom_site_thermal_displace_type
  _atom_site_B_iso_or_equiv
  _atom_site_type_symbol
  C1       1.0000 0.26902  0.66074  0.94815  Biso   1.000  C
  C2       1.0000 0.93573  0.58908  0.21349  Biso   1.000  C
  C3       1.0000 0.06427  0.58908  0.78651  Biso   1.000  C
  C4       1.0000 0.88015  0.90491  0.48249  Biso   1.000  C
  C5       1.0000 0.11985  0.90491  0.51751  Biso   1.000  C
  C6       1.0000 0.06427  0.41092  0.78651  Biso   1.000  C
  C7       1.0000 0.93573  0.41092  0.21349  Biso   1.000  C
  C8       1.0000 0.73098  0.66074  0.05185  Biso   1.000  C
  C9       1.0000 0.23098  0.83926  0.05185  Biso   1.000  C
  C10      1.0000 0.38015  0.59509  0.48249  Biso   1.000  C
  C11      1.0000 0.26902  0.33926  0.94815  Biso   1.000  C
  C12      1.0000 0.11985  0.09509  0.51751  Biso   1.000  C
  C13      1.0000 0.76902  0.16074  0.94815  Biso   1.000  C
  C14      1.0000 0.43573  0.08908  0.21349  Biso   1.000  C
  C15      1.0000 0.56427  0.08908  0.78651  Biso   1.000  C
  C16      1.0000 0.38015  0.40491  0.48249  Biso   1.000  C
  C17      1.0000 0.61985  0.40491  0.51751  Biso   1.000  C
  C18      1.0000 0.56427  0.91092  0.78651  Biso   1.000  C
  C19      1.0000 0.43573  0.91092  0.21349  Biso   1.000  C
  C20      1.0000 0.23098  0.16074  0.05185  Biso   1.000  C
  C21      1.0000 0.73098  0.33926  0.05185  Biso   1.000  C
  C22      1.0000 0.88015  0.09509  0.48249  Biso   1.000  C
  C23      1.0000 0.76902  0.83926  0.94815  Biso   1.000  C
  C24      1.0000 0.61985  0.59509  0.51751  Biso   1.000  C
 
data_G241
_cell_length_a       3.55451
_cell_length_b       16.0787
_cell_length_c       3.41654
_cell_angle_alpha    90
_cell_angle_beta     90
_cell_angle_gamma    90
_chemical_formula_sum   G241

_symmetry_space_group_name_H-M    "P 1"
_symmetry_int_tables_number       1

loop_
  _symmetry_equiv_pos_as_xyz
  'x, y, z'

loop_
  _atom_site_label
  _atom_site_occupancy
  _atom_site_fract_x
  _atom_site_fract_y
  _atom_site_fract_z
  _atom_site_thermal_displace_type
  _atom_site_B_iso_or_equiv
  _atom_site_type_symbol
  C1       1.0000 0.00000  0.44733  0.75000  Biso   1.000  C
  C2       1.0000 0.00000  0.06132  0.75000  Biso   1.000  C
  C3       1.0000 0.84721  0.30147  0.58342  Biso   1.000  C
  C4       1.0000 0.22482  0.00000  0.00000  Biso   1.000  C
  C5       1.0000 0.16053  0.39116  0.07331  Biso   1.000  C
  C6       1.0000 0.50000  0.25578  0.75000  Biso   1.000  C
  C7       1.0000 0.33947  0.10884  0.57331  Biso   1.000  C
  C8       1.0000 0.50000  0.05267  0.25000  Biso   1.000  C
  C9       1.0000 0.77518  0.00000  0.50000  Biso   1.000  C
  C10      1.0000 0.83947  0.39116  0.42669  Biso   1.000  C
  C11      1.0000 0.65279  0.19853  0.08342  Biso   1.000  C
  C12      1.0000 0.34721  0.19853  0.41658  Biso   1.000  C
  C13      1.0000 0.00000  0.24422  0.25000  Biso   1.000  C
  C14      1.0000 0.66054  0.10884  0.92669  Biso   1.000  C
  C15      1.0000 0.15280  0.30147  0.91658  Biso   1.000  C
  C16      1.0000 0.50000  0.43868  0.25000  Biso   1.000  C
  C17      1.0000 0.50000  0.94733  0.75000  Biso   1.000  C
  C18      1.0000 0.50000  0.56132  0.75000  Biso   1.000  C
  C19      1.0000 0.34721  0.80147  0.58342  Biso   1.000  C
  C20      1.0000 0.72482  0.50000  -0.00000  Biso   1.000  C
  C21      1.0000 0.66054  0.89116  0.07331  Biso   1.000  C
  C22      1.0000 0.00000  0.75578  0.75000  Biso   1.000  C
  C23      1.0000 0.83947  0.60884  0.57331  Biso   1.000  C
  C24      1.0000 0.00000  0.55267  0.25000  Biso   1.000  C
  C25      1.0000 0.27518  0.50000  0.50000  Biso   1.000  C
  C26      1.0000 0.33947  0.89116  0.42669  Biso   1.000  C
  C27      1.0000 0.15280  0.69853  0.08342  Biso   1.000  C
  C28      1.0000 0.84721  0.69853  0.41658  Biso   1.000  C
  C29      1.0000 0.50000  0.74422  0.25000  Biso   1.000  C
  C30      1.0000 0.16053  0.60884  0.92669  Biso   1.000  C
  C31      1.0000 0.65279  0.80147  0.91658  Biso   1.000  C
  C32      1.0000 0.00000  0.93868  0.25000  Biso   1.000  C
 
data_G244
_cell_length_a       4.03638
_cell_length_b       4.11118
_cell_length_c       4.72617
_cell_angle_alpha    80.6324
_cell_angle_beta     73.7491
_cell_angle_gamma    88.019
_chemical_formula_sum   G244

_symmetry_space_group_name_H-M    "P 1"
_symmetry_int_tables_number       1

loop_
  _symmetry_equiv_pos_as_xyz
  'x, y, z'

loop_
  _atom_site_label
  _atom_site_occupancy
  _atom_site_fract_x
  _atom_site_fract_y
  _atom_site_fract_z
  _atom_site_thermal_displace_type
  _atom_site_B_iso_or_equiv
  _atom_site_type_symbol
  C1       1.0000 0.67814  0.70990  0.92565  Biso   1.000  C
  C2       1.0000 0.35870  0.19696  0.39911  Biso   1.000  C
  C3       1.0000 0.03108  0.83868  0.94511  Biso   1.000  C
  C4       1.0000 0.18383  0.55343  0.44934  Biso   1.000  C
  C5       1.0000 0.27833  0.64808  0.11251  Biso   1.000  C
  C6       1.0000 0.73541  0.15737  0.39094  Biso   1.000  C
  C7       1.0000 0.96892  0.16132  0.05489  Biso   1.000  C
  C8       1.0000 0.64130  0.80304  0.60089  Biso   1.000  C
  C9       1.0000 0.26459  0.84263  0.60906  Biso   1.000  C
  C10      1.0000 0.32186  0.29010  0.07435  Biso   1.000  C
  C11      1.0000 0.72167  0.35192  0.88749  Biso   1.000  C
  C12      1.0000 0.81617  0.44657  0.55066  Biso   1.000  C
 
data_G245
_cell_length_a       3.99276
_cell_length_b       4.22188
_cell_length_c       4.43351
_cell_angle_alpha    93.6626
_cell_angle_beta     102.458
_cell_angle_gamma    94.9353
_chemical_formula_sum   G245

_symmetry_space_group_name_H-M    "P 1"
_symmetry_int_tables_number       1

loop_
  _symmetry_equiv_pos_as_xyz
  'x, y, z'

loop_
  _atom_site_label
  _atom_site_occupancy
  _atom_site_fract_x
  _atom_site_fract_y
  _atom_site_fract_z
  _atom_site_thermal_displace_type
  _atom_site_B_iso_or_equiv
  _atom_site_type_symbol
  C1       1.0000 0.23493  0.13998  0.45161  Biso   1.000  C
  C2       1.0000 0.80117  0.48849  0.95303  Biso   1.000  C
  C3       1.0000 0.69307  0.84957  0.90542  Biso   1.000  C
  C4       1.0000 0.83587  0.18828  0.44365  Biso   1.000  C
  C5       1.0000 0.76507  0.86002  0.54839  Biso   1.000  C
  C6       1.0000 0.42198  0.63522  0.41199  Biso   1.000  C
  C7       1.0000 0.30693  0.15043  0.09458  Biso   1.000  C
  C8       1.0000 0.19883  0.51151  0.04697  Biso   1.000  C
  C9       1.0000 0.31190  0.80939  0.88845  Biso   1.000  C
  C10      1.0000 0.68810  0.19061  0.11155  Biso   1.000  C
  C11      1.0000 0.16413  0.81172  0.55635  Biso   1.000  C
  C12      1.0000 0.57802  0.36478  0.58801  Biso   1.000  C
 
